# Supplementary material for: Translation, cross-cultural adaptation, and validation of the Chinese version of self-efficacy and attitudes for providing Mouth Care scale
Source: PLoS One. 2022 Jul 22;17(7):e0271800. doi: 10.1371/journal.pone.0271800 (PMC9307152; doi:10.1371/journal.pone.0271800)
Supplement: S1 Dataset — (XLSX) [file pone.0271800.s002.xlsx]

## Sheet: 852量表汉化
序号	机构	gender	age	护理院工作年限	机构性质	S1	S2	S3	S4	S5	S6	S7	S8	S9	S10	S11	A1	A2	A3	A4	A5	A6	A7	A8	A9	A10	A11	filter_$	oh	mc	oc	sezong	pt	ot	azong	agequar	工作年限四分位
1090	宝罗护理院	1	28	1	2	2	2	3	3	3	3	2	3	3	2	2	3	2	2	3	3	4	3	4	3	2	2	0	2.6	2.66667	2.33333	2.53333	2.83333	2.8	2.81667	2	1
1091	宝罗护理院	1	28	3	2	3	3	3	3	3	2	3	3	3	3	3	2	2	3	2	2	3	3	3	3	3	3	0	3	2.66667	3	2.88889	2.33333	3	2.66667	2	2
1083	宝罗护理院	1	33	3	2	3	3	3	3	3	2	2	2	2	2	3	3	3	3	3	3	3	4	4	3	3	3	0	3	2	2.33333	2.44444	3	3.4	3.2	3	2
1081	宝罗护理院	1	35	4	2	3	2	3	3	3	2	2	2	2	2	3	2	2	3	3	3	3	3	3	3	2	3	0	2.8	2	2.33333	2.37778	2.66667	2.8	2.73333	4	2
1092	宝罗护理院	1	27	5	2	3	3	3	3	3	2	2	2	3	3	3	2	2	2	2	2	3	3	3	3	3	3	0	3	2	3	2.66667	2.16667	3	2.58333	2	3
1085	宝罗护理院	1	31	5	2	3	3	3	3	3	2	2	2	3	3	3	3	2	3	3	2	3	4	3	3	4	3	1	3	2	3	2.66667	2.66667	3.4	3.03333	3	3
1089	宝罗护理院	1	27	6	2	3	3	3	3	3	3	3	3	3	2	2	2	3	3	3	3	3	3	3	3	3	2	1	3	3	2.33333	2.77778	2.83333	2.8	2.81667	2	3
749	东海老年护理医院	1	25	1	1	3	3	3	3	3	2	2	2	3	3	3	2	2	2	2	2	2	3	3	3	3	3	0	3	2	3	2.66667	2	3	2.5	1	1
981	东海老年护理医院	1	20	1	1	3	3	3	3	3	3	3	3	2	2	3	3	3	2	3	3	3	3	3	3	3	3	0	3	3	2.33333	2.77778	2.83333	3	2.91667	1	1
908	东海老年护理医院	1	25	0.5	1	3	3	3	3	3	3	2	3	2	2	2	3	2	3	3	2	3	3	3	3	3	3	0	3	2.66667	2	2.55556	2.66667	3	2.83333	1	1
925	东海老年护理医院	1	26	0.5	1	3	3	4	3	3	4	3	4	3	3	3	3	3	2	4	2	1	3	3	3	3	3	1	3.2	3.66667	3	3.28889	2.5	3	2.75	2	1
972	东海老年护理医院	1	20	1	1	4	4	4	4	4	4	4	4	4	4	4	2	3	1	3	3	4	4	4	4	4	4	1	4	4	4	4	2.66667	4	3.33333	1	1
921	东海老年护理医院	1	22	1	1	3	3	3	3	3	3	3	3	3	3	3	3	3	3	3	3	3	3	3	3	3	3	0	3	3	3	3	3	3	3	1	1
941	东海老年护理医院	1	22	1	1	3	3	3	3	3	2	2	2	2	3	3	2	2	2	2	2	2	3	3	3	3	3	0	3	2	2.66667	2.55556	2	3	2.5	1	1
979	东海老年护理医院	1	22	1	1	4	4	4	4	4	4	4	4	4	3	4	4	4	2	4	4	4	4	4	4	4	4	1	4	4	3.66667	3.88889	3.66667	4	3.83333	1	1
797	东海老年护理医院	1	23	1	1	4	4	4	3	4	3	3	2	3	3	3	3	3	3	3	3	3	3	4	4	4	4	0	3.8	2.66667	3	3.15556	3	3.8	3.4	1	1
845	东海老年护理医院	1	23	1	1	4	4	4	4	4	4	4	4	2	2	3	3	2	2	3	3	4	4	4	4	4	4	0	4	4	2.33333	3.44444	2.83333	4	3.41667	1	1
791	东海老年护理医院	1	23	1	1	4	4	4	4	4	4	3	3	3	1	4	4	4	2	4	4	4	4	4	4	4	4	1	4	3.33333	2.66667	3.33333	3.66667	4	3.83333	1	1
780	东海老年护理医院	1	24	1	1	4	4	4	4	4	3	2	2	4	3	3	3	3	1	3	3	4	3	3	4	3	2	0	4	2.33333	3.33333	3.22222	2.83333	3	2.91667	1	1
933	东海老年护理医院	1	24	1	1	4	3	4	4	3	3	3	2	2	2	2	3	3	2	3	3	3	3	3	3	3	3	0	3.6	2.66667	2	2.75556	2.83333	3	2.91667	1	1
878	东海老年护理医院	1	24	1	1	4	4	4	4	4	3	3	2	3	3	3	3	3	2	3	3	3	3	3	3	3	3	0	4	2.66667	3	3.22222	2.83333	3	2.91667	1	1
894	东海老年护理医院	1	25	1	1	3	3	3	3	3	3	3	2	3	3	3	3	3	3	3	3	3	3	3	3	3	3	1	3	2.66667	3	2.88889	3	3	3	1	1
767	东海老年护理医院	1	26	1	1	4	4	4	4	4	4	4	4	4	4	4	1	1	4	1	1	4	4	4	4	4	4	0	4	4	4	4	2	4	3	2	1
751	东海老年护理医院	1	29	1	1	4	3	4	4	4	3	3	3	3	2	2	3	3	2	3	3	3	3	3	3	3	3	0	3.8	3	2.33333	3.04444	2.83333	3	2.91667	2	1
994	东海老年护理医院	1	29	1	1	3	3	3	3	3	3	3	3	2	2	2	4	2	2	3	3	3	3	3	3	3	3	1	3	3	2	2.66667	2.83333	3	2.91667	2	1
795	东海老年护理医院	1	32	1	1	3	2	3	3	3	3	3	3	3	3	3	3	3	2	3	3	3	3	3	2	3	3	1	2.8	3	3	2.93333	2.83333	2.8	2.81667	3	1
919	东海老年护理医院	1	20	2	1	3	2	3	3	3	3	2	2	2	2	3	3	3	3	2	2	2	3	3	3	3	3	1	2.8	2.33333	2.33333	2.48889	2.5	3	2.75	1	1
915	东海老年护理医院	1	21	2	1	3	3	4	3	4	2	3	3	3	3	3	3	3	3	3	2	3	3	3	3	3	4	0	3.4	2.66667	3	3.02222	2.83333	3.2	3.01667	1	1
826	东海老年护理医院	2	23	2	1	3	3	4	4	3	4	3	2	2	3	2	3	2	3	3	3	3	3	3	3	3	3	0	3.4	3	2.33333	2.91111	2.83333	3	2.91667	1	1
812	东海老年护理医院	1	23	2	1	4	3	4	3	4	3	3	3	2	3	3	4	3	2	3	3	3	3	4	3	3	4	0	3.6	3	2.66667	3.08889	3	3.4	3.2	1	1
970	东海老年护理医院	1	23	2	1	4	4	4	4	3	2	2	2	2	2	3	2	3	2	3	2	3	2	3	3	3	3	1	3.8	2	2.33333	2.71111	2.5	2.8	2.65	1	1
848	东海老年护理医院	1	24	2	1	3	3	3	3	3	3	2	3	3	3	2	3	3	2	3	3	2	3	3	3	3	3	0	3	2.66667	2.66667	2.77778	2.66667	3	2.83333	1	1
938	东海老年护理医院	1	24	2	1	3	3	3	3	3	3	4	4	3	3	3	4	3	2	3	3	4	3	3	3	3	2	0	3	3.66667	3	3.22222	3.16667	2.8	2.98333	1	1
825	东海老年护理医院	1	24	2	1	2	2	3	3	3	3	3	3	2	2	2	3	3	2	3	3	3	3	3	3	3	3	1	2.6	3	2	2.53333	2.83333	3	2.91667	1	1
846	东海老年护理医院	1	24	2	1	3	3	3	3	3	2	2	2	3	3	3	3	3	2	3	3	3	3	3	3	3	3	1	3	2	3	2.66667	2.83333	3	2.91667	1	1
973	东海老年护理医院	1	24	2	1	3	3	3	3	3	3	2	3	3	2	2	3	3	2	3	3	3	3	3	3	3	3	1	3	2.66667	2.33333	2.66667	2.83333	3	2.91667	1	1
822	东海老年护理医院	1	24	2	1	3	3	3	3	3	3	3	2	2	2	3	3	3	3	3	3	3	3	3	3	3	3	1	3	2.66667	2.33333	2.66667	3	3	3	1	1
840	东海老年护理医院	1	24	2	1	4	4	4	3	4	2	2	3	2	2	3	4	1	1	1	1	4	4	4	4	4	4	1	3.8	2.33333	2.33333	2.82222	2	4	3	1	1
900	东海老年护理医院	1	24	2	1	3	3	3	3	3	3	2	2	3	2	2	3	3	3	3	3	3	3	3	2	3	3	1	3	2.33333	2.33333	2.55556	3	2.8	2.9	1	1
810	东海老年护理医院	1	25	2	1	4	3	4	4	4	4	2	3	2	2	4	4	4	3	4	4	2	4	4	4	4	3	0	3.8	3	2.66667	3.15556	3.5	3.8	3.65	1	1
832	东海老年护理医院	1	26	2	1	3	3	3	3	3	3	3	3	3	3	2	2	3	3	3	3	3	3	3	3	3	3	0	3	3	2.66667	2.88889	2.83333	3	2.91667	2	1
853	东海老年护理医院	1	26	2	1	3	4	4	3	3	2	3	3	3	3	3	3	2	3	3	2	2	3	3	3	3	3	1	3.4	2.66667	3	3.02222	2.5	3	2.75	2	1
866	东海老年护理医院	1	26	2	1	3	3	3	3	3	2	2	2	3	3	3	3	3	3	2	3	3	3	3	3	3	3	1	3	2	3	2.66667	2.83333	3	2.91667	2	1
986	东海老年护理医院	1	26	2	1	4	4	4	4	4	3	3	4	2	2	3	4	3	2	3	4	4	4	4	3	3	4	1	4	3.33333	2.33333	3.22222	3.33333	3.6	3.46667	2	1
175	东海老年护理医院	1	27	2	1	3	2	3	2	3	3	2	2	3	2	2	4	3	2	3	3	4	3	3	3	3	3	0	2.6	2.33333	2.33333	2.42222	3.16667	3	3.08333	2	1
753	东海老年护理医院	1	27	2	1	4	3	3	3	4	1	2	2	4	2	2	1	1	1	2	4	4	4	4	4	3	4	1	3.4	1.66667	2.66667	2.57778	2.16667	3.8	2.98333	2	1
776	东海老年护理医院	1	28	2	1	2	2	3	3	3	2	2	3	2	2	2	3	3	3	3	3	3	3	3	2	3	2	0	2.6	2.33333	2	2.31111	3	2.6	2.8	2	1
757	东海老年护理医院	1	28	2	1	3	2	3	3	3	2	2	3	2	2	2	3	3	3	3	3	3	2	3	2	3	2	1	2.8	2.33333	2	2.37778	3	2.4	2.7	2	1
765	东海老年护理医院	1	29	2	1	4	4	4	4	4	1	1	1	4	4	4	1	1	1	1	1	1	4	4	4	4	4	1	4	1	4	3	1	4	2.5	2	1
801	东海老年护理医院	1	30	2	1	3	3	3	3	3	3	3	3	2	2	3	3	3	2	3	3	3	3	3	3	3	2	0	3	3	2.33333	2.77778	2.83333	2.8	2.81667	3	1
943	东海老年护理医院	1	30	2	1	4	4	4	4	4	3	4	2	3	2	3	4	3	3	3	3	3	4	4	3	2	2	1	4	3	2.66667	3.22222	3.16667	3	3.08333	3	1
807	东海老年护理医院	1	32	2	1	4	4	4	4	4	4	4	3	4	3	4	3	2	2	4	3	4	4	4	4	4	4	0	4	3.66667	3.66667	3.77778	3	4	3.5	3	1
828	东海老年护理医院	1	32	2	1	4	4	4	4	4	4	4	2	4	4	4	1	3	2	3	4	4	4	4	4	4	4	0	4	3.33333	4	3.77778	2.83333	4	3.41667	3	1
761	东海老年护理医院	1	32	2	1	3	3	4	4	4	1	1	1	4	4	4	1	1	1	1	1	1	4	4	4	4	4	1	3.6	1	4	2.86667	1	4	2.5	3	1
916	东海老年护理医院	1	34	2	1	3	3	4	4	3	3	2	3	3	3	3	3	2	2	3	2	3	4	3	3	3	3	1	3.4	2.66667	3	3.02222	2.5	3.2	2.85	4	1
820	东海老年护理医院	1	34	2	1	4	4	4	4	4	4	4	2	4	4	4	4	4	4	4	4	4	4	4	4	4	4	1	4	3.33333	4	3.77778	4	4	4	4	1
792	东海老年护理医院	1	34	2	1	4	4	4	4	4	1	2	2	4	4	4	1	1	1	1	1	1	4	4	4	4	4	1	4	1.66667	4	3.22222	1	4	2.5	4	1
949	东海老年护理医院	1	29	2.5	1	2	2	3	3	3	3	3	3	2	2	3	3	2	3	3	3	3	3	3	2	3	2	1	2.6	3	2.33333	2.64444	2.83333	2.6	2.71667	2	#NULL!
843	东海老年护理医院	1	21	3	1	3	3	4	3	4	3	3	3	3	3	3	3	2	2	2	2	3	4	3	3	4	3	0	3.4	3	3	3.13333	2.33333	3.4	2.86667	1	2
871	东海老年护理医院	1	21	3	1	3	3	3	3	3	3	3	3	2	2	2	3	3	3	3	3	3	3	3	3	3	3	1	3	3	2	2.66667	3	3	3	1	2
811	东海老年护理医院	1	21	3	1	3	3	3	3	3	3	3	3	3	2	2	3	3	3	3	3	3	3	3	3	3	3	1	3	3	2.33333	2.77778	3	3	3	1	2
923	东海老年护理医院	1	22	3	1	3	3	4	3	3	3	3	3	3	3	3	3	3	3	3	3	3	3	3	3	3	3	0	3.2	3	3	3.06667	3	3	3	1	2
816	东海老年护理医院	1	22	3	1	4	4	4	4	4	3	3	3	3	3	3	3	3	2	3	3	3	4	4	3	3	3	1	4	3	3	3.33333	2.83333	3.4	3.11667	1	2
932	东海老年护理医院	1	23	3	1	4	4	3	2	4	3	3	3	3	3	3	3	1	2	2	3	3	3	4	3	3	3	0	3.4	3	3	3.13333	2.33333	3.2	2.76667	1	2
905	东海老年护理医院	1	23	3	1	4	3	3	3	3	2	2	2	2	2	2	3	3	2	3	3	3	4	4	3	3	3	1	3.2	2	2	2.4	2.83333	3.4	3.11667	1	2
913	东海老年护理医院	1	24	3	1	2	2	3	3	2	3	3	3	3	3	3	3	3	2	2	2	2	3	3	2	3	2	0	2.4	3	3	2.8	2.33333	2.6	2.46667	1	2
906	东海老年护理医院	1	24	3	1	4	4	4	4	4	1	1	1	4	4	4	1	3	3	3	3	3	4	4	4	4	4	0	4	1	4	3	2.66667	4	3.33333	1	2
962	东海老年护理医院	1	24	3	1	3	3	3	3	3	2	2	2	2	2	2	3	2	2	3	2	3	3	3	3	3	3	0	3	2	2	2.33333	2.5	3	2.75	1	2
743	东海老年护理医院	1	24	3	1	4	4	4	4	4	3	3	3	3	3	3	4	2	2	3	3	3	2	3	3	3	2	1	4	3	3	3.33333	2.83333	2.6	2.71667	1	2
808	东海老年护理医院	1	24	3	1	4	4	4	4	4	4	3	4	3	3	3	3	2	3	3	3	4	4	4	3	3	3	1	4	3.66667	3	3.55556	3	3.4	3.2	1	2
778	东海老年护理医院	1	25	3	1	3	3	3	3	3	3	3	3	3	3	3	3	3	3	3	3	4	3	4	2	3	2	0	3	3	3	3	3.16667	2.8	2.98333	1	2
804	东海老年护理医院	1	25	3	1	3	3	3	3	3	2	2	2	2	2	2	2	2	2	2	2	2	3	3	3	3	3	0	3	2	2	2.33333	2	3	2.5	1	2
762	东海老年护理医院	1	25	3	1	3	3	3	3	3	3	2	2	3	3	3	2	2	2	2	2	3	4	4	4	4	3	0	3	2.33333	3	2.77778	2.16667	3.8	2.98333	1	2
768	东海老年护理医院	1	25	3	1	3	3	4	3	3	2	2	3	3	2	3	3	2	3	3	3	2	4	4	4	3	4	0	3.2	2.33333	2.66667	2.73333	2.66667	3.8	3.23333	1	2
742	东海老年护理医院	1	25	3	1	3	3	3	3	3	3	2	2	3	2	3	2	2	3	3	3	3	4	4	3	3	4	1	3	2.33333	2.66667	2.66667	2.66667	3.6	3.13333	1	2
896	东海老年护理医院	1	25	3	1	3	2	3	3	3	2	3	2	3	2	3	3	2	3	2	2	2	3	3	3	3	3	1	2.8	2.33333	2.66667	2.6	2.33333	3	2.66667	1	2
855	东海老年护理医院	1	25	3	1	3	3	3	3	3	3	2	2	3	3	3	2	2	2	2	2	2	3	3	3	3	3	1	3	2.33333	3	2.77778	2	3	2.5	1	2
831	东海老年护理医院	1	25	3	1	4	4	4	4	4	4	4	4	4	4	4	4	4	1	4	4	1	4	4	4	4	4	1	4	4	4	4	3	4	3.5	1	2
991	东海老年护理医院	1	25	3	1	3	2	3	2	3	2	3	3	2	3	3	3	3	2	3	3	3	3	3	2	3	3	1	2.6	2.66667	2.66667	2.64444	2.83333	2.8	2.81667	1	2
907	东海老年护理医院	1	26	3	1	4	3	4	3	4	4	4	4	4	2	4	2	3	1	3	3	4	4	4	3	2	4	0	3.6	4	3.33333	3.64444	2.66667	3.4	3.03333	2	2
985	东海老年护理医院	1	26	3	1	3	3	4	4	3	3	2	2	2	2	3	4	3	3	3	4	3	4	3	3	3	4	1	3.4	2.33333	2.33333	2.68889	3.33333	3.4	3.36667	2	2
744	东海老年护理医院	1	27	3	1	3	3	3	3	3	1	3	2	3	2	2	3	3	3	3	3	3	4	4	3	4	4	0	3	2	2.33333	2.44444	3	3.8	3.4	2	2
993	东海老年护理医院	1	27	3	1	3	3	3	3	3	2	3	3	3	3	3	2	2	2	3	2	2	3	3	3	3	3	0	3	2.66667	3	2.88889	2.16667	3	2.58333	2	2
740	东海老年护理医院	1	27	3	1	3	3	3	3	3	2	2	2	3	3	3	2	2	2	2	2	2	3	3	3	3	3	1	3	2	3	2.66667	2	3	2.5	2	2
861	东海老年护理医院	1	28	3	1	3	3	3	3	2	3	3	3	2	2	3	3	3	3	3	3	2	3	3	2	2	3	0	2.8	3	2.33333	2.71111	2.83333	2.6	2.71667	2	2
897	东海老年护理医院	1	30	3	1	3	3	3	3	3	3	3	2	3	3	3	3	3	2	3	3	4	3	3	3	3	3	0	3	2.66667	3	2.88889	3	3	3	3	2
868	东海老年护理医院	1	30	3	1	4	4	4	4	4	2	3	3	2	2	3	3	3	3	3	3	3	4	4	4	4	4	1	4	2.66667	2.33333	3	3	4	3.5	3	2
748	东海老年护理医院	1	31	3	1	4	4	4	4	4	1	2	2	4	4	4	2	2	1	3	1	3	4	4	4	3	4	0	4	1.66667	4	3.22222	2	3.8	2.9	3	2
819	东海老年护理医院	1	31	3	1	3	3	3	3	3	3	3	2	3	3	3	3	3	2	3	3	3	3	2	2	3	2	1	3	2.66667	3	2.88889	2.83333	2.4	2.61667	3	2
902	东海老年护理医院	1	34	3	1	3	3	4	3	4	4	1	2	3	2	3	4	3	3	3	2	3	3	3	3	4	3	0	3.4	2.33333	2.66667	2.8	3	3.2	3.1	4	2
849	东海老年护理医院	1	34	3	1	3	3	3	3	3	2	2	2	3	3	3	2	2	2	2	2	2	3	3	3	3	3	1	3	2	3	2.66667	2	3	2.5	4	2
781	东海老年护理医院	1	26	3.5	1	3	3	3	3	3	3	3	3	3	3	3	3	3	2	3	3	3	3	3	3	3	3	0	3	3	3	3	2.83333	3	2.91667	2	2
960	东海老年护理医院	1	33	3.5	1	3	3	4	3	4	3	3	2	2	2	2	3	3	2	3	3	3	2	3	3	3	3	0	3.4	2.66667	2	2.68889	2.83333	2.8	2.81667	3	2
874	东海老年护理医院	1	22	4	1	3	3	3	3	3	2	3	3	2	2	2	3	2	2	2	2	2	3	3	3	3	3	0	3	2.66667	2	2.55556	2.16667	3	2.58333	1	2
773	东海老年护理医院	1	22	4	1	4	4	4	4	4	1	1	1	2	2	3	2	1	3	3	3	3	2	2	3	2	2	0	4	1	2.33333	2.44444	2.5	2.2	2.35	1	2
968	东海老年护理医院	1	22	4	1	3	3	3	3	3	3	3	3	3	3	3	3	2	3	3	3	3	3	3	3	3	3	1	3	3	3	3	2.83333	3	2.91667	1	2
898	东海老年护理医院	1	23	4	1	3	3	4	3	4	3	2	3	4	3	4	4	3	1	3	3	4	3	4	3	3	3	1	3.4	2.66667	3.66667	3.24444	3	3.2	3.1	1	2
918	东海老年护理医院	1	24	4	1	3	3	3	3	3	2	2	2	2	2	3	2	2	2	2	2	2	3	3	3	3	3	1	3	2	2.33333	2.44444	2	3	2.5	1	2
996	东海老年护理医院	1	25	4	1	3	3	3	3	3	3	3	3	3	3	3	3	3	3	3	3	3	3	3	3	3	2	0	3	3	3	3	3	2.8	2.9	1	2
860	东海老年护理医院	1	25	4	1	3	3	3	3	3	3	2	3	2	2	3	2	2	2	3	2	3	3	3	3	3	3	0	3	2.66667	2.33333	2.66667	2.33333	3	2.66667	1	2
779	东海老年护理医院	1	25	4	1	3	2	3	3	3	3	3	2	3	2	3	3	1	2	2	2	2	3	3	3	3	3	1	2.8	2.66667	2.66667	2.71111	2	3	2.5	1	2
785	东海老年护理医院	1	25	4	1	3	3	4	3	3	3	2	2	3	3	3	3	3	3	3	3	2	3	3	3	3	3	1	3.2	2.33333	3	2.84444	2.83333	3	2.91667	1	2
824	东海老年护理医院	1	26	4	1	2	2	3	3	2	2	2	1	2	2	2	3	3	3	3	3	3	3	3	2	3	2	0	2.4	1.66667	2	2.02222	3	2.6	2.8	2	2
887	东海老年护理医院	1	26	4	1	3	3	4	4	4	4	3	2	4	2	4	3	3	2	3	3	4	3	4	4	4	2	0	3.6	3	3.33333	3.31111	3	3.4	3.2	2	2
966	东海老年护理医院	1	26	4	1	3	3	3	2	3	2	3	3	2	3	3	3	3	2	3	3	3	3	3	3	3	3	1	2.8	2.66667	2.66667	2.71111	2.83333	3	2.91667	2	2
842	东海老年护理医院	1	26	4	1	3	3	3	3	3	2	2	2	2	2	3	3	2	2	3	2	2	3	3	3	3	3	1	3	2	2.33333	2.44444	2.33333	3	2.66667	2	2
936	东海老年护理医院	1	26	4	1	3	3	3	3	3	3	3	3	3	3	2	3	3	2	3	3	3	3	3	2	3	3	1	3	3	2.66667	2.88889	2.83333	2.8	2.81667	2	2
969	东海老年护理医院	1	27	4	1	3	3	3	4	3	3	3	3	3	3	2	3	3	3	3	3	3	3	3	3	3	3	0	3.2	3	2.66667	2.95556	3	3	3	2	2
963	东海老年护理医院	1	27	4	1	3	3	3	3	3	2	2	2	2	2	2	3	3	2	2	3	2	3	3	3	3	3	0	3	2	2	2.33333	2.5	3	2.75	2	2
857	东海老年护理医院	1	27	4	1	4	3	4	3	4	3	3	3	4	3	3	3	2	2	3	3	2	4	4	4	3	4	1	3.6	3	3.33333	3.31111	2.5	3.8	3.15	2	2
889	东海老年护理医院	1	27	4	1	3	3	3	3	3	3	3	2	3	3	3	3	2	2	2	2	2	3	3	3	3	3	1	3	2.66667	3	2.88889	2.16667	3	2.58333	2	2
817	东海老年护理医院	1	28	4	1	3	2	3	3	3	2	2	2	2	2	2	3	3	3	3	3	3	4	3	3	3	2	0	2.8	2	2	2.26667	3	3	3	2	2
876	东海老年护理医院	1	28	4	1	3	3	3	3	3	3	3	2	3	2	2	3	3	3	3	3	3	2	3	2	3	3	0	3	2.66667	2.33333	2.66667	3	2.6	2.8	2	2
833	东海老年护理医院	1	28	4	1	3	3	3	3	3	3	3	3	3	3	3	3	3	3	3	3	3	3	3	3	3	3	1	3	3	3	3	3	3	3	2	2
738	东海老年护理医院	1	30	4	1	3	3	3	3	3	3	3	3	2	2	3	2	2	2	2	2	2	3	3	3	3	3	0	3	3	2.33333	2.77778	2	3	2.5	3	2
737	东海老年护理医院	1	31	4	1	3	3	3	3	3	2	2	2	3	3	3	2	2	2	2	2	2	3	3	3	3	3	1	3	2	3	2.66667	2	3	2.5	3	2
836	东海老年护理医院	1	32	4	1	3	3	3	3	3	3	3	3	3	2	2	3	3	2	3	3	3	3	3	3	3	3	1	3	3	2.33333	2.77778	2.83333	3	2.91667	3	2
879	东海老年护理医院	1	37	4	1	3	3	3	3	3	2	2	3	3	3	3	3	3	3	3	3	3	2	3	3	3	3	1	3	2.33333	3	2.77778	3	2.8	2.9	4	2
961	东海老年护理医院	1	40	4	1	3	3	3	3	2	2	3	3	3	3	3	2	2	2	2	2	2	3	3	3	3	3	0	2.8	2.66667	3	2.82222	2	3	2.5	4	2
806	东海老年护理医院	1	24	5	1	3	3	3	3	3	2	2	2	3	3	3	2	2	2	2	2	2	3	3	3	3	3	0	3	2	3	2.66667	2	3	2.5	1	3
948	东海老年护理医院	1	24	5	1	3	3	3	3	3	2	2	2	3	3	3	2	2	2	2	2	2	3	3	3	3	3	0	3	2	3	2.66667	2	3	2.5	1	3
796	东海老年护理医院	1	24	5	1	3	3	3	3	3	2	2	2	3	3	3	3	2	3	3	3	3	3	3	3	3	3	0	3	2	3	2.66667	2.83333	3	2.91667	1	3
880	东海老年护理医院	1	24	5	1	4	4	4	4	3	3	3	2	3	3	3	3	2	2	3	4	3	4	4	4	4	4	0	3.8	2.66667	3	3.15556	2.83333	4	3.41667	1	3
763	东海老年护理医院	1	25	5	1	2	2	3	3	3	3	2	2	3	2	2	2	2	3	2	2	2	3	3	3	2	2	1	2.6	2.33333	2.33333	2.42222	2.16667	2.6	2.38333	1	3
864	东海老年护理医院	1	26	5	1	3	3	3	3	3	3	2	2	3	2	3	3	3	2	3	3	3	3	4	3	3	3	1	3	2.33333	2.66667	2.66667	2.83333	3.2	3.01667	2	3
789	东海老年护理医院	1	27	5	1	3	3	4	3	4	3	2	2	2	2	3	3	3	3	3	3	3	3	3	3	3	3	0	3.4	2.33333	2.33333	2.68889	3	3	3	2	3
881	东海老年护理医院	1	27	5	1	3	3	4	4	4	3	2	3	2	2	2	3	3	2	3	3	3	4	4	2	3	2	0	3.6	2.66667	2	2.75556	2.83333	3	2.91667	2	3
956	东海老年护理医院	1	27	5	1	3	4	4	3	3	3	3	3	3	3	3	3	2	2	3	2	3	3	3	3	3	3	0	3.4	3	3	3.13333	2.5	3	2.75	2	3
984	东海老年护理医院	1	27	5	1	3	2	3	3	3	3	2	2	3	2	2	3	3	2	3	3	3	3	3	2	3	2	0	2.8	2.33333	2.33333	2.48889	2.83333	2.6	2.71667	2	3
909	东海老年护理医院	1	27	5	1	2	2	2	2	2	3	3	3	2	3	2	2	2	3	3	2	2	3	3	3	3	3	1	2	3	2.33333	2.44444	2.33333	3	2.66667	2	3
892	东海老年护理医院	1	28	5	1	3	3	3	3	3	3	3	2	3	3	3	3	3	2	2	1	2	4	4	3	4	4	0	3	2.66667	3	2.88889	2.16667	3.8	2.98333	2	3
884	东海老年护理医院	1	28	5	1	3	3	3	3	3	3	3	2	3	3	2	3	3	3	3	3	3	3	3	2	3	3	0	3	2.66667	2.66667	2.77778	3	2.8	2.9	2	3
851	东海老年护理医院	1	28	5	1	3	3	3	2	2	3	3	3	3	2	3	3	2	3	3	3	3	3	3	3	3	3	1	2.6	3	2.66667	2.75556	2.83333	3	2.91667	2	3
790	东海老年护理医院	1	28	5	1	4	4	4	4	4	3	3	3	3	3	3	3	3	3	4	4	4	4	4	4	4	3	1	4	3	3	3.33333	3.5	3.8	3.65	2	3
990	东海老年护理医院	1	28	5	1	3	3	3	3	3	2	2	2	2	3	2	2	2	2	2	2	2	3	3	3	3	3	1	3	2	2.33333	2.44444	2	3	2.5	2	3
802	东海老年护理医院	1	28	5	1	3	3	3	3	3	2	2	2	3	3	3	2	2	2	2	2	2	3	3	3	3	3	1	3	2	3	2.66667	2	3	2.5	2	3
895	东海老年护理医院	1	29	5	1	3	3	3	4	3	2	3	2	3	3	3	2	3	2	2	2	2	4	4	4	4	4	0	3.2	2.33333	3	2.84444	2.16667	4	3.08333	2	3
766	东海老年护理医院	1	30	5	1	3	3	3	3	3	3	3	3	3	3	3	3	2	2	3	3	3	3	3	3	3	3	1	3	3	3	3	2.66667	3	2.83333	3	3
893	东海老年护理医院	1	30	5	1	3	3	4	4	3	2	2	2	3	2	3	2	3	2	3	3	4	4	4	2	4	4	1	3.4	2	2.66667	2.68889	2.83333	3.6	3.21667	3	3
951	东海老年护理医院	1	45	5	1	3	3	4	3	3	3	2	2	3	2	3	2	3	2	3	3	3	4	3	3	3	3	0	3.2	2.33333	2.66667	2.73333	2.66667	3.2	2.93333	4	3
852	东海老年护理医院	1	23	6	1	3	3	3	2	3	2	2	2	3	2	3	2	2	2	3	3	3	3	3	2	4	4	1	2.8	2	2.66667	2.48889	2.5	3.2	2.85	1	3
747	东海老年护理医院	1	24	6	1	4	4	4	4	4	1	1	2	3	3	3	2	2	2	3	3	3	3	3	3	3	3	1	4	1.33333	3	2.77778	2.5	3	2.75	1	3
830	东海老年护理医院	1	24	6	1	3	3	3	4	4	3	4	3	2	2	2	4	4	2	4	4	3	4	4	3	3	2	1	3.4	3.33333	2	2.91111	3.5	3.2	3.35	1	3
827	东海老年护理医院	1	28	6	1	3	3	4	3	3	4	3	3	2	2	2	4	3	3	3	3	3	3	3	3	3	3	0	3.2	3.33333	2	2.84444	3.16667	3	3.08333	2	3
957	东海老年护理医院	1	28	6	1	3	3	4	3	3	4	3	3	2	2	2	4	4	3	4	3	4	2	3	3	4	4	0	3.2	3.33333	2	2.84444	3.66667	3.2	3.43333	2	3
945	东海老年护理医院	1	28	6	1	3	4	4	4	4	4	4	4	3	3	4	4	4	3	4	4	4	4	4	4	4	4	1	3.8	4	3.33333	3.71111	3.83333	4	3.91667	2	3
782	东海老年护理医院	1	28	6	1	3	3	3	3	3	2	2	3	3	2	3	2	3	3	3	3	3	3	3	3	3	3	1	3	2.33333	2.66667	2.66667	2.83333	3	2.91667	2	3
783	东海老年护理医院	1	28	6	1	3	3	3	3	3	3	3	2	2	3	3	3	3	2	3	3	3	3	3	2	3	3	1	3	2.66667	2.66667	2.77778	2.83333	2.8	2.81667	2	3
886	东海老年护理医院	1	29	6	1	3	4	4	4	4	4	3	2	3	3	3	3	3	3	3	3	3	3	3	3	3	3	0	3.8	3	3	3.26667	3	3	3	2	3
862	东海老年护理医院	1	29	6	1	4	4	4	4	4	3	2	2	2	2	4	3	3	2	1	3	3	4	4	4	4	4	0	4	2.33333	2.66667	3	2.5	4	3.25	2	3
877	东海老年护理医院	1	29	6	1	4	2	4	4	4	2	4	4	4	3	4	4	4	3	4	4	4	1	3	3	4	3	1	3.6	3.33333	3.66667	3.53333	3.83333	2.8	3.31667	2	3
755	东海老年护理医院	1	30	6	1	3	3	3	3	3	2	2	2	3	2	2	3	2	3	2	2	3	3	2	3	3	2	0	3	2	2.33333	2.44444	2.5	2.6	2.55	3	3
978	东海老年护理医院	1	30	6	1	3	3	3	3	3	2	3	3	3	2	4	4	3	3	4	3	4	4	4	4	3	4	1	3	2.66667	3	2.88889	3.5	3.8	3.65	3	3
770	东海老年护理医院	1	30	6	1	3	3	3	3	2	2	3	2	3	3	2	2	3	2	3	2	3	3	3	3	3	3	1	2.8	2.33333	2.66667	2.6	2.5	3	2.75	3	3
756	东海老年护理医院	1	32	6	1	3	3	4	4	4	3	2	2	3	3	3	2	2	2	2	2	2	3	3	3	3	3	0	3.6	2.33333	3	2.97778	2	3	2.5	3	3
771	东海老年护理医院	1	32	6	1	3	3	3	3	3	2	2	2	3	3	3	2	2	2	2	2	2	3	3	3	3	3	0	3	2	3	2.66667	2	3	2.5	3	3
772	东海老年护理医院	1	25	7	1	3	3	3	3	3	3	3	3	2	2	3	3	3	2	3	3	3	3	3	3	3	3	1	3	3	2.33333	2.77778	2.83333	3	2.91667	1	3
758	东海老年护理医院	1	28	7	1	3	3	4	4	2	4	4	3	2	2	3	3	3	3	4	3	4	4	3	2	4	2	0	3.2	3.66667	2.33333	3.06667	3.33333	3	3.16667	2	3
739	东海老年护理医院	1	28	7	1	3	3	4	3	4	3	3	2	2	3	3	4	3	1	4	3	4	4	4	3	4	4	1	3.4	2.66667	2.66667	2.91111	3.16667	3.8	3.48333	2	3
899	东海老年护理医院	1	29	7	1	2	2	2	2	2	3	3	3	2	2	2	3	2	2	3	3	2	3	3	3	3	3	0	2	3	2	2.33333	2.5	3	2.75	2	3
992	东海老年护理医院	1	29	7	1	3	3	4	4	3	3	3	3	3	3	2	3	3	3	3	3	2	2	3	3	3	2	0	3.4	3	2.66667	3.02222	2.83333	2.6	2.71667	2	3
803	东海老年护理医院	1	30	7	1	3	3	3	3	3	2	2	2	2	2	3	2	2	2	2	2	2	3	3	3	3	3	0	3	2	2.33333	2.44444	2	3	2.5	3	3
735	东海老年护理医院	1	30	7	1	2	2	2	2	4	3	3	2	2	2	3	3	2	2	2	3	4	4	4	2	3	3	1	2.4	2.66667	2.33333	2.46667	2.66667	3.2	2.93333	3	3
793	东海老年护理医院	1	30	7	1	4	4	4	4	4	3	3	3	3	3	3	3	3	3	3	4	4	4	4	2	4	4	1	4	3	3	3.33333	3.33333	3.6	3.46667	3	3
847	东海老年护理医院	1	32	7	1	3	3	3	3	3	2	3	2	2	2	2	2	3	3	3	3	3	3	2	3	3	3	0	3	2.33333	2	2.44444	2.83333	2.8	2.81667	3	3
930	东海老年护理医院	1	28	7.5	1	3	3	3	3	3	3	2	2	2	2	2	2	2	3	3	2	3	3	3	3	3	3	0	3	2.33333	2	2.44444	2.5	3	2.75	2	3
859	东海老年护理医院	1	29	8	1	4	3	4	3	3	3	2	4	3	3	3	3	2	3	3	2	4	3	3	3	3	3	0	3.4	3	3	3.13333	2.83333	3	2.91667	2	3
764	东海老年护理医院	1	29	8	1	4	3	3	3	3	3	3	3	3	3	3	3	1	2	3	3	3	3	4	3	4	4	0	3.2	3	3	3.06667	2.5	3.6	3.05	2	3
875	东海老年护理医院	1	29	8	1	3	3	3	3	3	2	2	2	3	3	3	2	3	3	3	3	3	2	3	2	2	2	0	3	2	3	2.66667	2.83333	2.2	2.51667	2	3
912	东海老年护理医院	1	29	8	1	3	3	3	3	3	3	2	3	3	3	3	2	2	3	2	2	3	3	3	3	3	3	1	3	2.66667	3	2.88889	2.33333	3	2.66667	2	3
788	东海老年护理医院	1	30	8	1	3	3	3	3	3	3	3	3	3	3	2	3	3	2	3	3	3	3	3	3	3	3	0	3	3	2.66667	2.88889	2.83333	3	2.91667	3	3
988	东海老年护理医院	1	30	8	1	4	3	3	4	4	1	2	2	2	2	3	3	3	3	3	3	3	4	4	3	4	3	0	3.6	1.66667	2.33333	2.53333	3	3.6	3.3	3	3
950	东海老年护理医院	1	30	8	1	3	2	3	3	3	3	3	3	2	2	3	3	2	2	2	2	4	3	3	2	3	3	1	2.8	3	2.33333	2.71111	2.5	2.8	2.65	3	3
844	东海老年护理医院	1	30	8	1	3	2	3	3	3	3	2	3	2	2	3	3	2	2	3	2	3	3	3	3	3	3	1	2.8	2.66667	2.33333	2.6	2.5	3	2.75	3	3
977	东海老年护理医院	1	31	8	1	3	3	4	3	3	3	3	2	2	2	3	4	3	3	4	3	3	4	3	2	4	2	0	3.2	2.66667	2.33333	2.73333	3.33333	3	3.16667	3	3
777	东海老年护理医院	1	32	8	1	3	3	3	3	3	3	3	3	3	3	3	3	3	2	3	3	3	3	3	3	3	2	0	3	3	3	3	2.83333	2.8	2.81667	3	3
850	东海老年护理医院	1	30	9	1	3	3	3	3	3	3	3	3	2	2	2	3	3	2	3	3	3	3	3	2	3	2	0	3	3	2	2.66667	2.83333	2.6	2.71667	3	4
746	东海老年护理医院	1	30	9	1	3	3	3	3	3	3	3	2	3	3	3	3	3	2	3	3	3	3	3	3	3	3	1	3	2.66667	3	2.88889	2.83333	3	2.91667	3	4
980	东海老年护理医院	1	31	9	1	3	3	3	3	3	3	3	2	2	2	2	3	3	2	3	2	3	3	3	3	3	2	0	3	2.66667	2	2.55556	2.66667	2.8	2.73333	3	4
775	东海老年护理医院	1	32	9	1	4	3	4	4	4	4	4	1	4	4	4	4	4	4	4	4	4	4	4	4	4	4	1	3.8	3	4	3.6	4	4	4	3	4
787	东海老年护理医院	1	29	10	1	3	3	3	3	3	3	3	3	3	2	2	3	2	3	3	3	2	3	3	2	3	3	0	3	3	2.33333	2.77778	2.66667	2.8	2.73333	2	4
823	东海老年护理医院	1	30	10	1	3	3	3	3	3	3	3	2	2	2	3	3	3	3	3	3	3	3	3	3	3	3	0	3	2.66667	2.33333	2.66667	3	3	3	3	4
882	东海老年护理医院	1	30	10	1	3	3	4	3	4	3	2	3	2	2	2	3	3	1	3	3	3	4	4	2	3	3	0	3.4	2.66667	2	2.68889	2.66667	3.2	2.93333	3	4
958	东海老年护理医院	1	30	10	1	3	3	3	3	3	2	2	2	3	3	3	2	2	2	2	2	2	3	3	3	3	3	0	3	2	3	2.66667	2	3	2.5	3	4
754	东海老年护理医院	1	30	10	1	2	2	3	2	2	1	2	1	1	1	2	4	1	1	2	3	2	3	3	3	3	4	1	2.2	1.33333	1.33333	1.62222	2.16667	3.2	2.68333	3	4
971	东海老年护理医院	1	31	10	1	4	4	4	4	4	1	1	1	4	2	3	4	2	1	1	4	4	4	4	4	4	4	0	4	1	3	2.66667	2.66667	4	3.33333	3	4
759	东海老年护理医院	1	31	10	1	3	2	4	3	4	3	3	2	3	2	2	4	2	2	3	3	3	3	4	3	4	3	1	3.2	2.66667	2.33333	2.73333	2.83333	3.4	3.11667	3	4
885	东海老年护理医院	1	33	10	1	3	3	3	3	3	3	3	2	3	3	3	3	3	2	3	3	3	3	3	3	3	3	0	3	2.66667	3	2.88889	2.83333	3	2.91667	3	4
865	东海老年护理医院	1	33	11	1	3	3	3	3	3	2	3	2	2	2	3	3	3	3	3	3	3	4	4	2	4	4	0	3	2.33333	2.33333	2.55556	3	3.6	3.3	3	4
914	东海老年护理医院	1	33	12	1	2	3	3	2	2	3	3	3	3	3	3	2	2	2	2	2	2	3	3	3	3	3	0	2.4	3	3	2.8	2	3	2.5	3	4
814	东海老年护理医院	2	36	12	1	4	3	4	3	4	3	3	4	3	3	4	4	4	3	4	3	4	4	4	4	4	2	1	3.6	3.33333	3.33333	3.42222	3.66667	3.6	3.63333	4	4
989	东海老年护理医院	1	36	12	1	4	4	4	4	4	3	3	3	4	4	4	3	3	3	3	3	4	4	4	3	3	3	1	4	3	4	3.66667	3.16667	3.4	3.28333	4	4
869	东海老年护理医院	1	34	13	1	4	2	3	3	3	2	3	3	3	3	3	3	3	3	4	3	3	3	3	3	3	2	1	3	2.66667	3	2.88889	3.16667	2.8	2.98333	4	4
947	东海老年护理医院	1	35	13	1	3	3	3	2	2	2	2	2	2	2	3	2	3	2	3	3	3	3	3	2	3	2	0	2.6	2	2.33333	2.31111	2.66667	2.6	2.63333	4	4
940	东海老年护理医院	1	35	13	1	3	3	3	3	3	3	3	2	2	3	2	3	2	3	3	3	3	3	3	3	3	3	1	3	2.66667	2.33333	2.66667	2.83333	3	2.91667	4	4
784	东海老年护理医院	1	36	13	1	4	4	4	4	4	4	4	4	3	3	4	4	1	3	4	4	4	4	4	4	4	3	1	4	4	3.33333	3.77778	3.33333	3.8	3.56667	4	4
769	东海老年护理医院	1	33	14	1	3	3	3	4	4	1	1	2	3	2	3	3	2	3	3	2	2	2	4	2	3	2	1	3.4	1.33333	2.66667	2.46667	2.5	2.6	2.55	3	4
854	东海老年护理医院	1	35	14	1	4	4	4	4	4	4	4	4	4	4	4	4	3	2	3	3	3	4	4	4	4	4	1	4	4	4	4	3	4	3.5	4	4
800	东海老年护理医院	1	36	14	1	3	3	3	3	3	3	3	2	3	3	3	3	3	3	3	3	3	3	3	3	3	3	1	3	2.66667	3	2.88889	3	3	3	4	4
834	东海老年护理医院	1	37	14	1	3	3	3	3	3	3	3	3	3	2	3	3	3	3	3	3	3	3	3	3	3	2	0	3	3	2.66667	2.88889	3	2.8	2.9	4	4
829	东海老年护理医院	1	38	14	1	3	3	3	3	3	2	3	3	3	3	3	3	3	3	3	3	3	3	3	3	3	2	1	3	2.66667	3	2.88889	3	2.8	2.9	4	4
786	东海老年护理医院	1	42	14	1	4	3	4	4	4	3	4	1	3	2	2	4	4	3	4	4	4	3	3	3	4	2	0	3.8	2.66667	2.33333	2.93333	3.83333	3	3.41667	4	4
813	东海老年护理医院	1	34	15	1	4	4	4	4	4	4	4	4	3	2	2	3	3	3	3	3	3	3	3	3	4	3	1	4	4	2.33333	3.44444	3	3.2	3.1	4	4
1006	东海老年护理医院	1	36	15	1	3	2	3	3	3	3	2	3	2	2	2	3	3	3	2	3	3	3	3	3	4	3	0	2.8	2.66667	2	2.48889	2.83333	3.2	3.01667	4	4
805	东海老年护理医院	1	38	15	1	1	1	1	1	1	4	4	4	1	1	1	4	4	4	4	4	4	1	1	1	1	1	1	1	4	1	2	4	1	2.5	4	4
750	东海老年护理医院	1	35	16	1	3	2	3	3	3	3	2	2	2	2	3	2	2	3	2	2	2	3	3	2	2	4	0	2.8	2.33333	2.33333	2.48889	2.16667	2.8	2.48333	4	4
838	东海老年护理医院	1	37	16	1	3	3	3	3	3	3	3	2	3	3	3	3	2	3	2	2	2	3	3	3	3	3	1	3	2.66667	3	2.88889	2.33333	3	2.66667	4	4
736	东海老年护理医院	1	39	17	1	4	4	4	4	4	1	1	1	2	2	4	1	1	1	1	1	1	4	4	4	4	4	0	4	1	2.66667	2.55556	1	4	2.5	4	4
745	东海老年护理医院	1	39	17	1	3	3	3	3	2	3	3	2	3	3	2	3	3	2	3	3	3	3	3	3	3	3	0	2.8	2.66667	2.66667	2.71111	2.83333	3	2.91667	4	4
999	东海老年护理医院	1	38	18	1	2	2	3	3	3	3	2	3	2	2	2	2	3	3	2	3	3	3	3	3	3	3	0	2.6	2.66667	2	2.42222	2.66667	3	2.83333	4	4
926	东海老年护理医院	1	40	18	1	3	3	3	3	3	2	3	3	3	3	3	4	3	2	3	2	3	3	3	3	3	3	0	3	2.66667	3	2.88889	2.83333	3	2.91667	4	4
863	东海老年护理医院	1	40	18	1	3	2	3	3	2	2	2	2	2	2	2	3	3	2	3	3	3	3	3	2	3	2	0	2.6	2	2	2.2	2.83333	2.6	2.71667	4	4
821	东海老年护理医院	1	41	18	1	3	3	4	4	4	2	3	2	2	2	3	3	3	3	3	3	3	3	3	3	3	2	0	3.6	2.33333	2.33333	2.75556	3	2.8	2.9	4	4
809	东海老年护理医院	1	42	18	1	3	3	4	3	3	3	3	3	3	3	2	3	2	2	3	3	3	4	4	3	4	2	1	3.2	3	2.66667	2.95556	2.66667	3.4	3.03333	4	4
741	东海老年护理医院	1	40	19	1	3	2	3	2	3	2	3	2	2	2	3	2	3	3	3	2	3	4	4	4	3	3	0	2.6	2.33333	2.33333	2.42222	2.66667	3.6	3.13333	4	4
995	东海老年护理医院	1	49	20	1	4	3	4	3	3	4	4	4	2	2	2	4	4	3	3	4	4	4	4	3	4	3	1	3.4	4	2	3.13333	3.66667	3.6	3.63333	4	4
818	东海老年护理医院	1	51	20	1	3	2	3	3	3	2	2	2	3	2	3	3	3	3	3	3	3	3	3	3	3	3	0	2.8	2	2.66667	2.48889	3	3	3	4	4
959	东海老年护理医院	1	24	42	1	3	3	3	3	4	3	3	3	2	2	2	3	3	3	3	2	3	3	3	3	3	3	1	3.2	3	2	2.73333	2.83333	3	2.91667	1	4
517	高平护理院	1	36	1	2	3	3	3	3	3	3	3	3	3	3	3	2	3	3	3	3	3	4	4	4	3	3	1	3	3	3	3	2.83333	3.6	3.21667	4	1
113	沪东老年护理院	1	36	1	1	4	3	4	4	3	3	2	3	2	2	2	2	3	2	3	3	3	4	4	3	4	2	1	3.6	2.66667	2	2.75556	2.66667	3.4	3.03333	4	1
150	沪东老年护理院	1	30	2	1	1	1	1	1	1	4	4	4	1	1	1	4	4	4	4	4	4	1	1	1	1	1	1	1	4	1	2	4	1	2.5	3	1
160	沪东老年护理院	1	28	3	1	3	3	4	4	3	3	2	2	2	2	3	3	3	3	3	3	3	3	3	3	3	3	0	3.4	2.33333	2.33333	2.68889	3	3	3	2	2
106	沪东老年护理院	1	29	3	1	3	3	3	3	3	3	3	3	3	2	3	2	2	2	3	2	1	4	4	4	3	4	1	3	3	2.66667	2.88889	2	3.8	2.9	2	2
121	沪东老年护理院	1	33	3	1	4	4	4	4	4	3	3	3	4	4	4	4	3	2	4	4	4	4	4	4	4	4	0	4	3	4	3.66667	3.5	4	3.75	3	2
107	沪东老年护理院	1	35	3	1	4	4	4	4	4	4	4	4	4	3	4	2	4	4	4	4	4	4	4	4	4	4	0	4	4	3.66667	3.88889	3.66667	4	3.83333	4	2
146	沪东老年护理院	1	30	4	1	3	3	3	3	3	3	2	3	3	2	3	2	2	2	2	3	3	3	3	2	3	2	1	3	2.66667	2.66667	2.77778	2.33333	2.6	2.46667	3	2
108	沪东老年护理院	1	27	7	1	3	3	3	3	3	3	3	3	3	1	3	4	2	3	3	2	3	4	4	4	4	4	0	3	3	2.33333	2.77778	2.83333	4	3.41667	2	3
127	沪东老年护理院	1	30	7	1	4	4	4	4	4	4	4	2	3	3	4	1	4	4	4	4	4	4	4	3	4	4	0	4	3.33333	3.33333	3.55556	3.5	3.8	3.65	3	3
115	沪东老年护理院	1	41	7	1	3	3	3	3	3	3	3	3	3	3	2	3	3	3	3	3	3	3	3	3	3	3	0	3	3	2.66667	2.88889	3	3	3	4	3
112	沪东老年护理院	1	26	8	1	3	3	3	2	2	2	2	2	3	3	3	2	2	2	2	2	2	3	3	3	3	3	1	2.6	2	3	2.53333	2	3	2.5	2	3
117	沪东老年护理院	1	28	8	1	4	4	4	4	3	2	2	2	3	3	3	2	2	2	2	2	2	4	4	4	4	4	0	3.8	2	3	2.93333	2	4	3	2	3
166	沪东老年护理院	1	28	8	1	3	3	4	4	4	3	3	3	2	2	3	3	2	3	3	3	3	3	3	3	3	3	1	3.6	3	2.33333	2.97778	2.83333	3	2.91667	2	3
118	沪东老年护理院	1	30	8	1	3	3	3	3	3	3	3	2	3	3	3	3	3	2	3	3	3	4	4	3	4	4	1	3	2.66667	3	2.88889	2.83333	3.8	3.31667	3	3
155	沪东老年护理院	1	27	9	1	3	3	3	3	3	3	3	3	3	3	3	3	3	2	3	3	3	3	3	3	3	4	0	3	3	3	3	2.83333	3.2	3.01667	2	4
111	沪东老年护理院	1	29	9	1	3	3	3	3	3	2	2	2	3	3	3	3	2	2	2	2	2	3	3	3	3	3	1	3	2	3	2.66667	2.16667	3	2.58333	2	4
114	沪东老年护理院	1	48	9	1	3	3	3	3	3	3	2	2	2	2	2	2	2	2	2	3	2	3	3	3	3	3	1	3	2.33333	2	2.44444	2.16667	3	2.58333	4	4
138	沪东老年护理院	1	30	10	1	3	3	4	4	3	3	3	2	3	3	3	3	3	3	3	3	1	4	4	3	3	4	1	3.4	2.66667	3	3.02222	2.66667	3.6	3.13333	3	4
116	沪东老年护理院	1	52	12	1	3	3	3	3	3	2	2	2	2	2	3	3	3	3	3	3	3	3	3	2	3	3	1	3	2	2.33333	2.44444	3	2.8	2.9	4	4
105	沪东老年护理院	1	35	13	1	3	3	3	3	3	2	2	2	2	3	3	2	2	2	2	2	2	3	3	3	3	3	0	3	2	2.66667	2.55556	2	3	2.5	4	4
100	沪东老年护理院	1	43	14	1	4	4	4	4	4	2	3	2	2	2	4	3	2	3	4	2	4	4	4	3	3	3	0	4	2.33333	2.66667	3	3	3.4	3.2	4	4
123	沪东老年护理院	1	39	20	1	3	3	3	3	3	2	2	2	3	2	3	3	2	3	3	2	3	3	3	3	3	3	1	3	2	2.66667	2.55556	2.66667	3	2.83333	4	4
143	沪东老年护理院	1	41	21	1	3	3	3	3	4	3	3	3	3	3	3	3	3	2	2	3	2	4	4	3	3	3	1	3.2	3	3	3.06667	2.5	3.4	2.95	4	4
141	沪东老年护理院	1	44	25	1	3	3	3	3	3	1	2	2	2	2	3	1	3	3	3	3	2	3	3	2	2	2	0	3	1.66667	2.33333	2.33333	2.5	2.4	2.45	4	4
139	沪东老年护理院	1	50	30	1	3	3	3	3	3	4	3	4	2	2	3	4	3	2	2	2	2	4	4	3	3	3	0	3	3.66667	2.33333	3	2.5	3.4	2.95	4	4
109	沪东老年护理院	1	53	33	1	3	3	3	3	4	3	3	2	3	3	3	2	3	3	3	3	3	3	3	3	3	3	0	3.2	2.66667	3	2.95556	2.83333	3	2.91667	4	4
1107	怀德护理院	1	50	8	2	3	2	3	3	3	3	2	3	3	3	3	3	2	2	3	3	3	3	4	4	4	3	0	2.8	2.66667	3	2.82222	2.66667	3.6	3.13333	4	3
683	黄浦区老年护理医院	1	24	1	1	4	3	4	4	3	2	3	2	3	3	3	3	2	2	3	2	3	3	3	2	3	3	1	3.6	2.33333	3	2.97778	2.5	2.8	2.65	1	1
640	黄浦区老年护理医院	1	27	1	1	3	3	4	3	3	3	2	3	3	2	3	3	3	2	3	2	2	3	3	2	3	3	1	3.2	2.66667	2.66667	2.84444	2.5	2.8	2.65	2	1
872	黄浦区老年护理医院	1	39	1	1	3	3	3	3	3	4	4	4	3	3	3	4	4	4	4	4	4	3	3	3	3	3	1	3	4	3	3.33333	4	3	3.5	4	1
841	黄浦区老年护理医院	1	29	3	1	3	3	3	3	3	2	2	2	3	2	3	3	2	2	2	2	3	3	3	3	3	3	0	3	2	2.66667	2.55556	2.33333	3	2.66667	2	2
798	黄浦区老年护理医院	1	24	5	1	3	3	3	3	3	2	2	2	3	3	2	2	2	3	3	3	3	3	2	2	3	2	0	3	2	2.66667	2.55556	2.66667	2.4	2.53333	1	3
634	黄浦区老年护理医院	1	29	5	1	3	3	4	4	3	3	2	3	2	1	3	2	1	3	2	3	3	4	4	4	3	3	1	3.4	2.66667	2	2.68889	2.33333	3.6	2.96667	2	3
638	黄浦区老年护理医院	1	29	5	1	4	4	4	4	4	4	4	4	4	4	4	3	1	1	1	3	3	4	4	3	4	4	1	4	4	4	4	2	3.8	2.9	2	3
1002	黄浦区老年护理医院	1	31	6	1	3	3	3	3	3	2	2	2	3	3	3	2	2	2	2	2	2	3	3	3	3	3	1	3	2	3	2.66667	2	3	2.5	3	3
644	黄浦区老年护理医院	1	34	6	1	3	3	4	4	4	3	3	3	2	2	4	3	3	2	3	3	4	4	4	4	3	4	1	3.6	3	2.66667	3.08889	3	3.8	3.4	4	3
643	黄浦区老年护理医院	1	38	6	1	4	4	4	4	4	3	3	2	3	3	4	3	3	2	3	3	3	3	4	3	3	3	1	4	2.66667	3.33333	3.33333	2.83333	3.2	3.01667	4	3
629	黄浦区老年护理医院	1	43	7	1	3	3	3	4	3	2	2	2	3	2	3	3	3	3	3	4	4	4	4	2	3	3	1	3.2	2	2.66667	2.62222	3.33333	3.2	3.26667	4	3
689	黄浦区老年护理医院	1	32	8	1	4	4	4	4	4	3	3	3	2	2	2	3	3	3	3	3	4	3	3	3	3	3	0	4	3	2	3	3.16667	3	3.08333	3	3
856	黄浦区老年护理医院	1	30	10	1	4	3	3	3	3	3	3	3	3	2	3	3	3	3	3	3	3	3	3	3	2	3	0	3.2	3	2.66667	2.95556	3	2.8	2.9	3	4
728	黄浦区老年护理医院	1	30	10	1	3	3	3	3	3	3	3	3	2	2	2	2	2	2	2	3	3	3	3	3	3	3	1	3	3	2	2.66667	2.33333	3	2.66667	3	4
944	黄浦区老年护理医院	1	31	10	1	3	3	3	2	2	3	3	4	4	4	3	4	3	1	2	3	4	4	4	3	3	4	1	2.6	3.33333	3.66667	3.2	2.83333	3.6	3.21667	3	4
622	黄浦区老年护理医院	1	32	10	1	3	3	3	2	3	2	3	2	3	3	3	2	2	3	3	3	3	4	3	2	3	3	0	2.8	2.33333	3	2.71111	2.66667	3	2.83333	3	4
627	黄浦区老年护理医院	1	31	11	1	3	3	3	3	3	2	2	2	3	3	3	2	2	2	2	2	2	3	3	3	3	3	1	3	2	3	2.66667	2	3	2.5	3	4
628	黄浦区老年护理医院	1	33	11	1	3	3	4	3	3	2	2	2	2	2	3	2	3	3	3	2	4	2	3	3	2	3	1	3.2	2	2.33333	2.51111	2.83333	2.6	2.71667	3	4
867	黄浦区老年护理医院	1	35	11	1	3	3	3	3	3	3	2	2	3	2	3	3	3	3	3	3	3	3	3	3	3	3	1	3	2.33333	2.66667	2.66667	3	3	3	4	4
903	黄浦区老年护理医院	1	38	11	1	4	3	4	4	4	1	1	4	4	3	4	1	1	3	1	4	4	4	4	4	4	1	0	3.8	2	3.66667	3.15556	2.33333	3.4	2.86667	4	4
618	黄浦区老年护理医院	1	36	12	1	3	3	3	3	3	3	2	3	2	2	2	2	2	3	3	3	3	3	3	3	3	3	0	3	2.66667	2	2.55556	2.66667	3	2.83333	4	4
645	黄浦区老年护理医院	1	38	12	1	4	4	4	4	4	3	3	3	2	2	3	3	3	3	3	3	3	4	3	3	2	3	0	4	3	2.33333	3.11111	3	3	3	4	4
621	黄浦区老年护理医院	1	40	12	1	4	4	4	4	4	4	4	4	4	4	4	4	3	4	3	4	2	4	4	4	4	2	0	4	4	4	4	3.33333	3.6	3.46667	4	4
631	黄浦区老年护理医院	1	43	12	1	4	4	4	4	4	3	4	3	3	3	4	4	4	2	4	4	4	4	4	4	4	4	1	4	3.33333	3.33333	3.55556	3.66667	4	3.83333	4	4
623	黄浦区老年护理医院	1	44	12	1	3	3	4	4	4	3	2	2	3	2	3	3	2	3	3	3	4	4	4	3	4	4	1	3.6	2.33333	2.66667	2.86667	3	3.8	3.4	4	4
890	黄浦区老年护理医院	1	30	13	1	4	4	4	4	4	3	3	4	4	3	3	3	1	3	2	1	3	4	4	4	4	4	1	4	3.33333	3.33333	3.55556	2.16667	4	3.08333	3	4
642	黄浦区老年护理医院	1	36	13	1	2	2	3	3	3	2	2	2	2	2	3	2	3	2	3	3	3	3	3	2	3	2	0	2.6	2	2.33333	2.31111	2.66667	2.6	2.63333	4	4
625	黄浦区老年护理医院	1	39	13	1	3	3	4	4	3	3	3	4	2	3	3	3	3	2	3	2	3	4	4	3	4	3	1	3.4	3.33333	2.66667	3.13333	2.66667	3.6	3.13333	4	4
630	黄浦区老年护理医院	1	42	13	1	3	3	4	2	3	4	4	3	2	2	3	3	1	3	2	3	3	4	4	3	3	3	1	3	3.66667	2.33333	3	2.5	3.4	2.95	4	4
1003	黄浦区老年护理医院	1	55	13	1	3	3	3	2	2	2	2	2	2	2	2	2	2	3	3	3	3	4	3	3	4	2	0	2.6	2	2	2.2	2.66667	3.2	2.93333	4	4
619	黄浦区老年护理医院	1	38	14	1	3	3	3	3	3	2	2	3	2	2	2	3	2	2	3	1	4	4	4	2	4	3	1	3	2.33333	2	2.44444	2.5	3.4	2.95	4	4
633	黄浦区老年护理医院	1	38	19	1	4	3	4	4	4	3	3	3	4	4	4	3	3	3	3	3	3	4	4	3	3	3	1	3.8	3	4	3.6	3	3.4	3.2	4	4
624	黄浦区老年护理医院	1	39	19	1	4	3	3	3	3	2	2	3	3	4	4	2	2	1	2	2	2	4	3	4	3	3	0	3.2	2.33333	3.66667	3.06667	1.83333	3.4	2.61667	4	4
637	黄浦区老年护理医院	1	39	19	1	4	4	4	4	4	3	3	3	2	2	3	3	3	2	3	2	3	4	4	4	3	3	0	4	3	2.33333	3.11111	2.66667	3.6	3.13333	4	4
632	黄浦区老年护理医院	1	39	19	1	4	4	4	4	4	3	3	2	3	2	3	2	1	1	1	3	3	4	4	2	3	3	1	4	2.66667	2.66667	3.11111	1.83333	3.2	2.51667	4	4
641	黄浦区老年护理医院	1	46	21	1	3	3	4	3	3	3	3	2	3	2	4	3	1	2	1	1	4	4	4	4	4	4	1	3.2	2.66667	3	2.95556	2	4	3	4	4
472	黄浦区老年护理医院	1	44	23	1	3	3	3	3	3	2	2	2	3	3	3	2	2	2	3	2	3	4	3	3	4	4	0	3	2	3	2.66667	2.33333	3.6	2.96667	4	4
983	黄浦区老年护理医院	1	54	33	1	3	3	3	3	3	2	2	2	3	3	4	1	1	1	1	2	1	3	3	3	3	3	1	3	2	3.33333	2.77778	1.16667	3	2.08333	4	4
1041	嘉定区迎园医院	1	24	1	1	3	3	3	3	3	2	3	3	3	3	3	3	3	2	3	3	3	3	3	3	3	3	1	3	2.66667	3	2.88889	2.83333	3	2.91667	1	1
1050	嘉定区迎园医院	1	24	1	1	4	4	4	4	4	1	1	1	4	4	4	1	1	1	1	1	1	4	4	4	4	4	1	4	1	4	3	1	4	2.5	1	1
1040	嘉定区迎园医院	1	24	1	1	4	4	4	4	4	1	1	1	4	4	4	1	1	1	1	1	1	4	4	4	4	4	0	4	1	4	3	1	4	2.5	1	1
1028	嘉定区迎园医院	1	24	2	1	3	3	3	3	3	3	3	3	2	2	3	3	2	2	3	3	3	3	3	4	3	3	0	3	3	2.33333	2.77778	2.66667	3.2	2.93333	1	1
1073	嘉定区迎园医院	1	27	2	1	2	2	2	2	2	2	2	2	2	2	2	2	2	2	2	2	2	3	3	2	2	2	0	2	2	2	2	2	2.4	2.2	2	1
1021	嘉定区迎园医院	1	28	2	1	3	3	3	3	3	3	3	3	3	3	2	3	3	2	2	3	3	3	3	3	3	3	0	3	3	2.66667	2.88889	2.66667	3	2.83333	2	1
1062	嘉定区迎园医院	1	22	3	1	3	3	3	3	3	2	2	2	3	3	3	2	2	2	2	2	2	3	3	3	3	3	1	3	2	3	2.66667	2	3	2.5	1	2
1018	嘉定区迎园医院	1	26	4	1	2	2	4	4	4	3	1	3	2	2	2	3	3	3	3	3	3	4	4	2	4	4	1	3.2	2.33333	2	2.51111	3	3.6	3.3	2	2
1017	嘉定区迎园医院	1	34	4	1	3	3	2	3	3	3	3	2	3	3	3	3	3	2	3	3	3	3	3	3	4	4	0	2.8	2.66667	3	2.82222	2.83333	3.4	3.11667	4	2
1064	嘉定区迎园医院	1	26	5	1	3	3	3	3	3	2	2	2	3	3	3	3	3	2	3	3	3	3	3	2	3	3	1	3	2	3	2.66667	2.83333	2.8	2.81667	2	3
1047	嘉定区迎园医院	1	27	5	1	3	3	3	3	3	2	2	2	2	1	3	2	3	2	3	3	3	3	3	3	3	3	1	3	2	2	2.33333	2.66667	3	2.83333	2	3
1056	嘉定区迎园医院	1	29	5	1	3	3	3	3	3	3	3	3	3	3	3	3	2	2	2	2	3	3	3	3	3	3	0	3	3	3	3	2.33333	3	2.66667	2	3
1008	嘉定区迎园医院	1	25	6	1	3	3	3	3	3	2	3	3	3	3	3	3	4	2	4	3	4	4	4	4	4	4	0	3	2.66667	3	2.88889	3.33333	4	3.66667	1	3
1070	嘉定区迎园医院	1	25	6	1	3	3	3	3	3	3	3	3	3	3	3	3	3	3	3	2	3	3	3	3	3	3	0	3	3	3	3	2.83333	3	2.91667	1	3
1095	嘉定区迎园医院	1	25	6	2	3	3	3	3	3	2	2	2	2	2	2	2	2	3	2	2	2	3	3	3	3	3	0	3	2	2	2.33333	2.16667	3	2.58333	1	3
1068	嘉定区迎园医院	1	25	6	1	4	4	4	2	4	1	1	1	2	2	2	1	1	1	1	1	1	4	4	4	4	4	0	3.6	1	2	2.2	1	4	2.5	1	3
1037	嘉定区迎园医院	1	26	6	1	3	3	3	3	3	3	3	2	2	2	3	3	2	3	3	3	3	3	3	3	3	3	0	3	2.66667	2.33333	2.66667	2.83333	3	2.91667	2	3
1057	嘉定区迎园医院	1	26	6	1	3	3	3	3	2	2	2	2	2	2	2	2	3	3	3	3	3	3	3	2	3	2	1	2.8	2	2	2.26667	2.83333	2.6	2.71667	2	3
1038	嘉定区迎园医院	1	29	6	1	3	3	3	4	4	4	4	4	2	2	3	3	4	1	4	4	4	4	4	4	4	4	1	3.4	4	2.33333	3.24444	3.33333	4	3.66667	2	3
1043	嘉定区迎园医院	1	39	6	1	3	3	3	3	3	2	2	3	3	3	3	2	3	3	3	3	3	3	3	2	3	4	0	3	2.33333	3	2.77778	2.83333	3	2.91667	4	3
1044	嘉定区迎园医院	1	26	7	1	2	2	3	2	2	2	2	2	2	1	2	2	1	2	2	2	3	4	3	3	3	2	1	2.2	2	1.66667	1.95556	2	3	2.5	2	3
1033	嘉定区迎园医院	1	27	7	1	3	3	3	3	3	2	2	2	3	3	3	3	2	3	3	3	3	3	3	3	3	3	1	3	2	3	2.66667	2.83333	3	2.91667	2	3
1019	嘉定区迎园医院	1	29	7	1	3	3	3	3	3	3	3	3	2	2	2	3	3	3	3	3	3	3	3	3	3	3	0	3	3	2	2.66667	3	3	3	2	3
1020	嘉定区迎园医院	1	30	7	1	2	3	3	3	3	2	3	3	3	3	2	3	3	3	3	3	3	3	3	3	3	3	1	2.8	2.66667	2.66667	2.71111	3	3	3	3	3
1084	嘉定区迎园医院	1	30	7	1	3	3	3	3	3	2	2	2	2	2	3	3	2	3	3	3	3	3	3	3	3	4	1	3	2	2.33333	2.44444	2.83333	3.2	3.01667	3	3
1096	嘉定区迎园医院	1	30	7	2	3	2	3	3	4	4	2	2	2	2	2	4	3	3	3	3	3	3	3	3	3	3	1	3	2.66667	2	2.55556	3.16667	3	3.08333	3	3
1023	嘉定区迎园医院	1	28	8	1	3	3	3	3	3	2	2	2	2	2	2	2	2	2	2	2	2	3	3	3	3	3	0	3	2	2	2.33333	2	3	2.5	2	3
1049	嘉定区迎园医院	1	28	8	1	3	3	3	3	3	2	2	2	3	3	3	2	2	2	2	2	2	3	3	3	3	3	1	3	2	3	2.66667	2	3	2.5	2	3
1066	嘉定区迎园医院	1	28	8	1	3	3	3	3	3	2	2	2	3	2	2	3	3	3	3	2	3	3	3	3	3	3	1	3	2	2.33333	2.44444	2.83333	3	2.91667	2	3
1088	嘉定区迎园医院	1	29	8	1	3	3	3	3	3	2	2	3	2	2	2	3	3	3	3	2	3	4	3	2	2	2	1	3	2.33333	2	2.44444	2.83333	2.6	2.71667	2	3
1087	嘉定区迎园医院	1	30	8	1	3	3	3	4	3	3	2	3	3	2	2	3	3	3	3	3	3	3	3	3	3	3	0	3.2	2.66667	2.33333	2.73333	3	3	3	3	3
1078	嘉定区迎园医院	1	33	8	1	3	3	3	3	3	3	3	3	3	3	3	3	3	2	3	3	3	3	3	3	3	3	1	3	3	3	3	2.83333	3	2.91667	3	3
1030	嘉定区迎园医院	1	37	8	1	3	3	3	3	3	2	2	2	2	2	2	2	3	2	3	3	2	3	3	2	3	2	1	3	2	2	2.33333	2.5	2.6	2.55	4	3
1027	嘉定区迎园医院	1	38	8	1	3	3	3	3	3	2	3	2	2	2	3	3	3	3	3	3	3	3	3	2	3	2	0	3	2.33333	2.33333	2.55556	3	2.6	2.8	4	3
1013	嘉定区迎园医院	1	40	8	1	3	3	3	3	3	2	3	3	3	3	3	2	2	2	2	2	2	3	3	3	3	3	1	3	2.66667	3	2.88889	2	3	2.5	4	3
1051	嘉定区迎园医院	1	28	9	1	3	3	3	4	3	2	2	2	3	3	3	2	2	2	2	2	2	3	3	3	3	3	0	3.2	2	3	2.73333	2	3	2.5	2	4
1074	嘉定区迎园医院	1	29	9	1	3	3	3	3	3	2	2	2	3	3	3	2	2	2	2	2	2	3	3	3	3	3	0	3	2	3	2.66667	2	3	2.5	2	4
1016	嘉定区迎园医院	1	23	10	1	3	3	3	3	3	3	2	2	2	2	3	3	3	2	3	3	3	3	3	3	3	3	1	3	2.33333	2.33333	2.55556	2.83333	3	2.91667	1	4
1042	嘉定区迎园医院	1	28	10	1	3	3	3	3	3	2	2	2	3	3	3	2	2	2	2	2	2	3	3	3	3	3	0	3	2	3	2.66667	2	3	2.5	2	4
1032	嘉定区迎园医院	1	29	10	1	3	3	3	3	3	2	2	2	3	3	3	3	2	3	3	3	3	4	4	3	4	4	0	3	2	3	2.66667	2.83333	3.8	3.31667	2	4
1093	嘉定区迎园医院	1	29	10	2	4	4	4	4	4	3	3	2	2	2	2	3	3	2	3	3	3	4	4	3	4	2	1	4	2.66667	2	2.88889	2.83333	3.4	3.11667	2	4
1065	嘉定区迎园医院	1	29	10	1	4	3	3	3	3	2	2	2	2	3	3	3	2	3	3	3	3	3	3	2	3	2	1	3.2	2	2.66667	2.62222	2.83333	2.6	2.71667	2	4
1060	嘉定区迎园医院	1	30	10	1	4	4	4	4	4	2	2	2	3	3	3	3	2	3	3	3	1	4	4	4	3	3	0	4	2	3	3	2.5	3.6	3.05	3	4
1072	嘉定区迎园医院	1	30	10	1	3	3	3	3	3	3	3	2	3	2	3	3	2	2	3	2	2	3	3	3	3	3	0	3	2.66667	2.66667	2.77778	2.33333	3	2.66667	3	4
1012	嘉定区迎园医院	1	30	10	1	4	4	4	4	4	1	3	3	4	4	4	3	3	1	3	3	3	4	4	4	4	4	0	4	2.33333	4	3.44444	2.66667	4	3.33333	3	4
1052	嘉定区迎园医院	1	30	10	1	3	3	3	3	1	2	2	2	4	4	4	1	4	4	4	4	4	4	4	4	4	4	0	2.6	2	4	2.86667	3.5	4	3.75	3	4
1039	嘉定区迎园医院	1	30	10	1	3	2	3	3	3	2	2	3	2	2	3	2	1	2	3	1	3	4	4	3	3	3	1	2.8	2.33333	2.33333	2.48889	2	3.4	2.7	3	4
1061	嘉定区迎园医院	1	30	10	1	3	3	3	2	3	2	2	2	3	2	2	2	3	3	3	2	3	3	3	2	3	3	1	2.8	2	2.33333	2.37778	2.66667	2.8	2.73333	3	4
1067	嘉定区迎园医院	1	30	10	1	3	3	3	3	3	3	2	3	2	2	2	3	1	3	3	3	3	4	4	4	3	4	1	3	2.66667	2	2.55556	2.66667	3.8	3.23333	3	4
1079	嘉定区迎园医院	1	30	10	1	3	3	4	4	4	3	3	3	3	2	3	3	2	2	3	3	3	3	4	3	3	3	1	3.6	3	2.66667	3.08889	2.66667	3.2	2.93333	3	4
1034	嘉定区迎园医院	1	31	10	1	3	3	3	3	3	2	2	2	2	2	3	2	2	2	2	2	2	3	3	3	3	3	1	3	2	2.33333	2.44444	2	3	2.5	3	4
1053	嘉定区迎园医院	1	32	10	1	2	3	3	2	3	2	2	2	3	3	3	3	3	3	2	2	2	4	3	3	3	2	0	2.6	2	3	2.53333	2.5	3	2.75	3	4
1024	嘉定区迎园医院	1	32	10	1	3	3	3	3	3	2	2	2	3	3	2	3	2	2	2	2	2	3	3	3	3	3	1	3	2	2.66667	2.55556	2.16667	3	2.58333	3	4
1058	嘉定区迎园医院	1	33	10	1	3	3	3	3	3	2	2	2	2	2	2	3	2	2	2	3	3	3	3	3	3	3	0	3	2	2	2.33333	2.5	3	2.75	3	4
1075	嘉定区迎园医院	1	34	10	1	1	2	2	2	3	2	2	2	2	2	3	2	2	2	2	2	3	3	3	2	3	3	0	2	2	2.33333	2.11111	2.16667	2.8	2.48333	4	4
1009	嘉定区迎园医院	1	34	10	1	4	4	4	4	4	3	3	3	3	3	3	3	3	3	3	3	4	4	4	3	4	3	0	4	3	3	3.33333	3.16667	3.6	3.38333	4	4
1048	嘉定区迎园医院	1	34	10	1	3	3	3	3	4	2	3	3	3	3	3	3	1	4	3	4	4	4	3	3	3	2	0	3.2	2.66667	3	2.95556	3.16667	3	3.08333	4	4
1071	嘉定区迎园医院	1	36	10	1	3	3	3	3	3	1	2	2	2	2	3	3	3	3	3	3	3	4	4	3	2	4	1	3	1.66667	2.33333	2.33333	3	3.4	3.2	4	4
1022	嘉定区迎园医院	1	48	10	1	3	2	3	3	3	3	2	2	2	2	2	3	3	3	3	3	3	3	3	3	3	3	1	2.8	2.33333	2	2.37778	3	3	3	4	4
1077	嘉定区迎园医院	1	30	11	1	3	3	3	3	3	2	2	2	2	2	3	2	2	2	3	3	3	3	3	2	3	3	1	3	2	2.33333	2.44444	2.5	2.8	2.65	3	4
1059	嘉定区迎园医院	1	30	11	1	3	3	3	3	3	2	2	2	2	2	2	3	3	3	2	2	3	3	3	3	3	4	1	3	2	2	2.33333	2.66667	3.2	2.93333	3	4
1035	嘉定区迎园医院	1	31	11	1	2	2	3	3	3	2	2	3	2	2	3	2	2	3	3	3	2	3	3	3	2	4	1	2.6	2.33333	2.33333	2.42222	2.5	3	2.75	3	4
1063	嘉定区迎园医院	1	32	11	1	3	3	4	4	4	2	2	2	2	2	2	3	2	2	3	3	2	4	4	3	3	2	1	3.6	2	2	2.53333	2.5	3.2	2.85	3	4
1076	嘉定区迎园医院	1	36	12	1	4	4	4	4	4	4	4	3	3	3	3	4	4	2	4	3	4	4	4	3	3	3	0	4	3.66667	3	3.55556	3.5	3.4	3.45	4	4
1007	嘉定区迎园医院	1	40	12	1	4	4	4	4	4	3	3	3	2	2	2	3	3	3	3	3	4	4	4	3	3	3	1	4	3	2	3	3.16667	3.4	3.28333	4	4
1031	嘉定区迎园医院	1	34	13	1	3	3	3	3	3	2	2	2	2	2	3	3	2	3	3	3	3	3	2	2	3	3	0	3	2	2.33333	2.44444	2.83333	2.6	2.71667	4	4
1010	嘉定区迎园医院	1	35	13	1	4	4	4	4	4	2	2	2	4	3	3	2	2	2	1	1	1	4	4	3	4	3	1	4	2	3.33333	3.11111	1.5	3.6	2.55	4	4
1036	嘉定区迎园医院	1	37	14	1	4	4	4	4	4	1	1	1	2	2	3	1	1	1	1	1	1	4	4	4	4	4	1	4	1	2.33333	2.44444	1	4	2.5	4	4
1054	嘉定区迎园医院	1	33	15	1	4	4	4	4	4	1	1	1	4	4	4	1	1	1	1	1	1	4	4	4	4	4	0	4	1	4	3	1	4	2.5	3	4
1015	嘉定区迎园医院	1	35	16	1	3	3	3	3	3	3	4	2	1	1	1	4	4	4	4	1	4	4	4	3	4	4	1	3	3	1	2.33333	3.5	3.8	3.65	4	4
1026	嘉定区迎园医院	1	36	16	1	4	4	4	3	4	2	3	3	2	2	3	3	2	2	3	3	4	4	4	2	4	4	0	3.8	2.66667	2.33333	2.93333	2.83333	3.6	3.21667	4	4
1014	嘉定区迎园医院	1	38	16	1	4	4	4	4	4	3	2	2	2	2	2	3	3	2	4	3	4	4	4	3	4	3	1	4	2.33333	2	2.77778	3.16667	3.6	3.38333	4	4
1045	嘉定区迎园医院	1	38	16	1	4	4	4	4	4	2	2	2	2	1	2	3	2	3	3	1	3	4	4	3	3	3	1	4	2	1.66667	2.55556	2.5	3.4	2.95	4	4
1011	嘉定区迎园医院	1	37	17	1	4	2	4	3	4	3	3	3	3	3	3	3	3	3	3	2	3	3	3	3	3	3	1	3.4	3	3	3.13333	2.83333	3	2.91667	4	4
1069	嘉定区迎园医院	1	48	24	1	3	2	2	2	3	2	2	2	2	2	2	2	2	3	2	2	2	3	3	3	2	3	0	2.4	2	2	2.13333	2.16667	2.8	2.48333	4	4
1046	嘉定区迎园医院	1	50	31	1	4	4	4	4	4	3	3	3	2	1	2	3	3	1	3	3	3	4	4	4	4	4	0	4	3	1.66667	2.88889	2.66667	4	3.33333	4	4
381	绿港莫朗护理院	1	29	1	2	4	4	4	4	4	3	3	3	2	2	3	3	3	2	3	3	3	4	4	3	4	3	1	4	3	2.33333	3.11111	2.83333	3.6	3.21667	2	1
385	绿港莫朗护理院	1	30	3.5	2	3	3	3	3	3	3	3	3	2	3	2	3	3	3	3	3	3	3	3	3	3	3	1	3	3	2.33333	2.77778	3	3	3	3	2
901	浦东新区老年医院	1	25	1	1	4	4	4	4	4	4	4	4	4	4	4	4	4	4	4	4	4	4	4	4	4	4	1	4	4	4	4	4	4	4	1	1
924	浦东新区老年医院	1	25	0.5	1	4	4	4	4	4	4	4	4	4	4	4	4	1	1	1	1	1	4	4	4	4	4	0	4	4	4	4	1.5	4	2.75	1	1
964	浦东新区老年医院	1	36	0.5	1	4	4	4	4	4	3	3	2	2	2	2	3	3	2	3	3	3	3	3	3	4	3	1	4	2.66667	2	2.88889	2.83333	3.2	3.01667	4	1
953	浦东新区老年医院	1	22	1	1	4	4	4	4	4	3	3	3	3	3	4	2	3	2	3	3	3	4	4	4	4	4	1	4	3	3.33333	3.44444	2.66667	4	3.33333	1	1
712	浦东新区老年医院	1	23	1	1	4	4	4	4	4	4	4	4	4	4	4	4	4	1	4	4	4	4	4	4	4	4	0	4	4	4	4	3.5	4	3.75	1	1
931	浦东新区老年医院	1	26	1	1	4	4	4	4	4	4	4	4	1	1	1	4	4	2	4	4	4	4	4	3	4	4	0	4	4	1	3	3.66667	3.8	3.73333	2	1
681	浦东新区老年医院	1	35	1	1	4	3	3	3	3	2	4	3	4	3	4	4	2	3	3	1	4	4	4	4	4	4	0	3.2	3	3.66667	3.28889	2.83333	4	3.41667	4	1
696	浦东新区老年医院	1	38	1	1	4	3	4	4	4	3	2	3	2	3	3	3	4	4	4	4	4	4	4	2	4	2	0	3.8	2.66667	2.66667	3.04444	3.83333	3.2	3.51667	4	1
708	浦东新区老年医院	1	25	3	1	3	3	3	4	3	3	3	3	2	2	3	3	2	2	3	2	3	4	4	2	2	2	0	3.2	3	2.33333	2.84444	2.5	2.8	2.65	1	2
965	浦东新区老年医院	1	25	3	1	3	3	3	3	3	2	3	2	2	2	2	3	1	2	3	2	3	3	4	3	3	2	1	3	2.33333	2	2.44444	2.33333	3	2.66667	1	2
888	浦东新区老年医院	1	25	4	1	4	4	4	4	4	2	2	3	2	2	3	3	3	2	3	3	4	4	4	2	3	4	0	4	2.33333	2.33333	2.88889	3	3.4	3.2	1	2
675	浦东新区老年医院	1	28	4	1	4	4	4	4	4	3	3	4	3	2	3	3	2	2	2	2	4	4	4	3	3	3	0	4	3.33333	2.66667	3.33333	2.5	3.4	2.95	2	2
668	浦东新区老年医院	1	28	4.5	1	3	3	3	3	3	2	2	2	2	2	2	2	2	2	2	2	2	3	3	3	3	3	0	3	2	2	2.33333	2	3	2.5	2	#NULL!
663	浦东新区老年医院	1	27	5	1	3	3	3	3	3	2	2	2	3	2	2	2	2	1	2	2	2	3	3	3	3	3	0	3	2	2.33333	2.44444	1.83333	3	2.41667	2	3
672	浦东新区老年医院	1	27	5	1	4	4	4	4	4	2	2	2	3	3	3	4	4	1	4	4	4	4	4	4	4	4	1	4	2	3	3	3.5	4	3.75	2	3
676	浦东新区老年医院	1	29	5	1	3	3	4	4	3	2	2	2	3	3	3	3	3	2	3	3	4	4	4	4	4	4	1	3.4	2	3	2.8	3	4	3.5	2	3
667	浦东新区老年医院	1	29	6	1	3	3	3	3	3	2	2	3	3	3	3	2	2	2	2	2	3	3	3	2	3	3	0	3	2.33333	3	2.77778	2.16667	2.8	2.48333	2	3
910	浦东新区老年医院	1	32	6	1	3	2	3	2	2	2	2	2	3	2	2	2	2	2	2	2	2	3	3	3	3	3	1	2.4	2	2.33333	2.24444	2	3	2.5	3	3
942	浦东新区老年医院	1	32	6	1	3	3	3	3	4	3	3	3	2	2	3	3	4	3	3	3	3	4	3	3	4	4	1	3.2	3	2.33333	2.84444	3.16667	3.6	3.38333	3	3
937	浦东新区老年医院	1	35	6	1	3	3	3	3	3	3	3	2	2	2	3	3	3	2	3	3	3	3	3	3	3	3	0	3	2.66667	2.33333	2.66667	2.83333	3	2.91667	4	3
709	浦东新区老年医院	1	28	7	1	3	3	3	4	3	3	3	4	3	3	3	3	3	3	4	3	4	3	3	3	3	4	1	3.2	3.33333	3	3.17778	3.33333	3.2	3.26667	2	3
716	浦东新区老年医院	1	28	8	1	3	3	4	3	3	3	3	2	3	3	2	4	4	2	4	4	4	4	4	4	4	4	1	3.2	2.66667	2.66667	2.84444	3.66667	4	3.83333	2	3
704	浦东新区老年医院	1	29	9	1	4	3	4	4	4	2	3	3	4	4	4	3	3	3	3	3	3	4	4	3	4	2	0	3.8	2.66667	4	3.48889	3	3.4	3.2	2	4
974	浦东新区老年医院	1	29	9	1	3	3	3	3	3	3	3	3	3	3	3	3	3	3	3	3	3	3	3	3	3	3	1	3	3	3	3	3	3	3	2	4
904	浦东新区老年医院	1	30	9	1	3	3	3	3	3	2	3	3	3	3	3	2	3	2	3	3	3	4	4	3	3	3	0	3	2.66667	3	2.88889	2.66667	3.4	3.03333	3	4
671	浦东新区老年医院	1	30	9	1	3	3	3	3	3	2	3	3	3	3	3	2	3	2	3	3	2	4	4	2	3	3	1	3	2.66667	3	2.88889	2.5	3.2	2.85	3	4
720	浦东新区老年医院	1	30	9	1	4	4	4	4	4	1	3	3	4	2	4	3	3	3	3	3	3	4	4	4	4	4	1	4	2.33333	3.33333	3.22222	3	4	3.5	3	4
883	浦东新区老年医院	1	31	9	1	3	3	3	3	3	2	3	3	2	2	3	2	3	3	3	2	3	3	3	3	3	3	1	3	2.66667	2.33333	2.66667	2.66667	3	2.83333	3	4
702	浦东新区老年医院	1	32	9	1	4	4	4	4	4	4	4	4	4	4	4	4	4	4	4	4	4	4	4	4	4	2	0	4	4	4	4	4	3.6	3.8	3	4
706	浦东新区老年医院	1	29	10	1	3	3	3	3	3	2	2	2	3	3	3	3	3	2	3	3	3	3	3	3	3	3	0	3	2	3	2.66667	2.83333	3	2.91667	2	4
934	浦东新区老年医院	1	30	10	1	3	3	3	3	3	2	3	2	3	3	3	3	2	2	3	3	3	3	3	3	3	3	1	3	2.33333	3	2.77778	2.66667	3	2.83333	3	4
686	浦东新区老年医院	1	30	10	1	3	3	4	4	3	2	2	2	3	2	2	3	3	3	3	3	4	4	4	2	3	3	1	3.4	2	2.33333	2.57778	3.16667	3.2	3.18333	3	4
731	浦东新区老年医院	1	30	10	1	3	3	3	3	3	3	3	2	3	3	3	3	4	3	4	3	3	4	4	3	3	3	1	3	2.66667	3	2.88889	3.33333	3.4	3.36667	3	4
946	浦东新区老年医院	1	30	10	1	3	3	3	3	3	2	2	2	3	3	3	2	2	2	2	2	2	3	3	3	3	3	1	3	2	3	2.66667	2	3	2.5	3	4
666	浦东新区老年医院	1	30	10	1	3	3	3	3	3	2	2	3	2	2	3	3	3	2	3	2	3	3	2	2	3	2	1	3	2.33333	2.33333	2.55556	2.66667	2.4	2.53333	3	4
733	浦东新区老年医院	1	30	10	1	3	3	3	3	3	3	3	2	2	2	3	2	2	3	3	2	3	3	3	3	3	3	1	3	2.66667	2.33333	2.66667	2.5	3	2.75	3	4
718	浦东新区老年医院	1	31	10	1	3	3	3	3	3	2	3	3	3	2	3	3	3	3	3	3	3	2	2	3	3	3	0	3	2.66667	2.66667	2.77778	3	2.6	2.8	3	4
661	浦东新区老年医院	1	31	10	1	3	3	3	3	3	2	2	2	3	2	2	2	3	3	3	3	3	3	3	3	3	3	1	3	2	2.33333	2.44444	2.83333	3	2.91667	3	4
687	浦东新区老年医院	1	31	10	1	3	3	4	3	3	2	2	2	3	3	2	2	3	2	3	2	3	3	3	3	3	3	1	3.2	2	2.66667	2.62222	2.5	3	2.75	3	4
870	浦东新区老年医院	1	31	10	1	4	4	3	3	3	2	2	2	2	2	3	2	1	1	2	3	3	4	4	3	4	4	1	3.4	2	2.33333	2.57778	2	3.8	2.9	3	4
662	浦东新区老年医院	1	32	10	1	4	4	4	4	4	1	1	1	4	4	4	1	1	1	1	1	1	4	4	4	4	4	0	4	1	4	3	1	4	2.5	3	4
685	浦东新区老年医院	1	32	10	1	3	3	3	3	3	3	2	2	3	3	3	3	2	2	3	3	3	3	3	2	3	3	0	3	2.33333	3	2.77778	2.66667	2.8	2.73333	3	4
922	浦东新区老年医院	1	32	10	1	3	3	3	3	3	3	3	3	3	3	3	2	3	3	3	3	3	3	3	3	3	3	1	3	3	3	3	2.83333	3	2.91667	3	4
955	浦东新区老年医院	1	32	10	1	3	3	4	3	3	3	3	3	3	3	2	3	3	3	3	3	3	3	3	3	3	3	1	3.2	3	2.66667	2.95556	3	3	3	3	4
917	浦东新区老年医院	1	33	10	1	4	4	4	4	4	3	3	3	4	4	4	3	3	2	3	3	3	3	4	3	4	4	1	4	3	4	3.66667	2.83333	3.6	3.21667	3	4
664	浦东新区老年医院	1	34	11	1	3	3	3	3	3	3	2	3	3	3	3	2	3	2	3	2	3	3	3	3	3	3	1	3	2.66667	3	2.88889	2.5	3	2.75	4	4
695	浦东新区老年医院	1	35	11	1	4	3	4	4	3	4	3	3	2	2	2	3	1	1	3	3	3	4	4	3	3	4	1	3.6	3.33333	2	2.97778	2.33333	3.6	2.96667	4	4
927	浦东新区老年医院	1	31	12	1	3	3	3	3	3	2	3	3	3	2	2	3	3	2	3	3	3	3	3	3	3	3	1	3	2.66667	2.33333	2.66667	2.83333	3	2.91667	3	4
730	浦东新区老年医院	1	33	12	1	4	4	4	4	4	3	3	3	3	3	4	4	4	1	4	3	4	4	4	4	4	4	1	4	3	3.33333	3.44444	3.33333	4	3.66667	3	4
673	浦东新区老年医院	1	34	12	1	4	4	4	4	4	1	1	1	4	4	4	1	3	2	3	2	3	4	4	4	4	4	1	4	1	4	3	2.33333	4	3.16667	4	4
669	浦东新区老年医院	1	37	12	1	3	3	3	3	3	2	3	3	2	2	2	3	3	3	3	3	3	3	3	3	3	3	1	3	2.66667	2	2.55556	3	3	3	4	4
713	浦东新区老年医院	1	33	13	1	4	4	4	4	4	1	3	3	4	4	4	3	3	3	3	3	3	4	4	4	4	4	0	4	2.33333	4	3.44444	3	4	3.5	3	4
710	浦东新区老年医院	1	39	13	1	4	4	4	4	3	3	3	3	3	3	3	3	3	3	3	3	4	3	3	3	3	3	1	3.8	3	3	3.26667	3.16667	3	3.08333	4	4
727	浦东新区老年医院	1	42	13	1	3	3	3	3	3	3	3	2	3	3	3	3	3	3	3	2	3	3	3	3	3	3	0	3	2.66667	3	2.88889	2.83333	3	2.91667	4	4
703	浦东新区老年医院	1	35	15	1	4	4	4	4	4	2	3	3	3	3	3	2	3	2	3	3	3	4	4	3	3	3	0	4	2.66667	3	3.22222	2.66667	3.4	3.03333	4	4
660	浦东新区老年医院	1	35	15	1	3	3	4	4	4	3	3	3	3	3	3	3	3	2	3	3	3	3	3	3	3	3	1	3.6	3	3	3.2	2.83333	3	2.91667	4	4
670	浦东新区老年医院	1	39	15	1	3	3	3	3	3	2	2	2	3	2	2	2	2	2	2	2	2	3	3	3	3	3	0	3	2	2.33333	2.44444	2	3	2.5	4	4
928	浦东新区老年医院	1	38	18	1	3	3	3	3	4	1	2	2	2	2	2	3	3	3	4	4	4	4	4	4	4	4	1	3.2	1.66667	2	2.28889	3.5	4	3.75	4	4
698	浦东新区老年医院	1	38	19	1	4	4	4	4	4	2	3	4	3	2	4	3	3	3	3	3	4	4	4	2	3	3	1	4	3	3	3.33333	3.16667	3.2	3.18333	4	4
929	浦东新区老年医院	1	50	20	1	2	2	3	3	3	2	2	2	3	2	2	3	2	3	3	2	2	3	3	3	3	3	1	2.6	2	2.33333	2.31111	2.5	3	2.75	4	4
976	浦东新区老年医院	1	40	21	1	4	4	4	4	4	2	3	3	3	3	3	2	3	3	3	3	4	3	3	3	3	3	1	4	2.66667	3	3.22222	3	3	3	4	4
701	浦东新区老年医院	1	47	29	1	4	4	4	4	4	4	3	3	2	3	3	3	3	3	3	3	3	3	4	4	4	4	1	4	3.33333	2.66667	3.33333	3	3.8	3.4	4	4
975	浦东新区老年医院	1	50	30	1	3	3	3	3	3	2	2	2	3	2	3	3	3	2	3	3	3	3	3	3	3	3	0	3	2	2.66667	2.55556	2.83333	3	2.91667	4	4
873	浦东新区老年医院	1	51	33	1	3	3	3	3	3	2	3	3	3	3	3	2	3	3	3	3	3	3	3	3	3	3	1	3	2.66667	3	2.88889	2.83333	3	2.91667	4	4
234	普陀区老年护理院	1	24	2	2	4	4	4	4	4	4	4	4	4	1	1	4	3	3	3	3	3	4	4	4	3	3	0	4	4	2	3.33333	3.16667	3.6	3.38333	1	1
291	普陀区老年护理院	1	33	2	2	4	4	4	4	4	1	1	1	4	4	4	1	1	1	1	1	1	4	4	4	4	4	0	4	1	4	3	1	4	2.5	3	1
225	普陀区老年护理院	1	28	4	2	3	3	4	4	3	3	3	3	2	2	3	2	3	3	3	2	3	4	4	3	4	3	1	3.4	3	2.33333	2.91111	2.66667	3.6	3.13333	2	2
248	普陀区老年护理院	1	31	4	2	4	3	4	4	4	3	3	3	4	2	2	3	3	3	3	3	3	3	3	3	3	3	0	3.8	3	2.66667	3.15556	3	3	3	3	2
231	普陀区老年护理院	1	27	6	2	3	3	3	3	3	3	3	2	3	3	3	3	3	3	3	3	3	3	4	3	3	3	1	3	2.66667	3	2.88889	3	3.2	3.1	2	3
229	普陀区老年护理院	1	29	6	2	2	2	3	2	2	2	2	2	2	2	2	3	3	3	3	3	2	3	3	2	3	2	0	2.2	2	2	2.06667	2.83333	2.6	2.71667	2	3
300	普陀区老年护理院	1	30	7	2	3	3	3	3	3	2	2	2	2	2	2	3	3	3	3	3	3	3	3	2	3	2	1	3	2	2	2.33333	3	2.6	2.8	3	3
220	普陀区老年护理院	1	33	7	2	3	3	4	3	4	2	2	2	2	2	3	3	3	2	3	3	3	3	3	3	3	2	1	3.4	2	2.33333	2.57778	2.83333	2.8	2.81667	3	3
226	普陀区老年护理院	1	39	8	2	3	3	3	3	3	2	2	2	3	2	3	3	3	2	3	3	3	3	3	2	3	3	0	3	2	2.66667	2.55556	2.83333	2.8	2.81667	4	3
216	普陀区老年护理院	1	33	9	2	4	4	4	4	4	3	4	4	3	2	4	3	3	2	3	3	4	4	4	4	3	4	0	4	3.66667	3	3.55556	3	3.8	3.4	3	4
222	普陀区老年护理院	1	30	10	2	3	2	3	3	2	2	2	2	3	2	2	1	2	2	2	3	3	3	3	3	3	3	1	2.6	2	2.33333	2.31111	2.16667	3	2.58333	3	4
223	普陀区老年护理院	1	32	10	2	3	2	3	3	3	3	3	3	3	2	3	3	3	2	2	3	3	3	3	3	3	3	1	2.8	3	2.66667	2.82222	2.66667	3	2.83333	3	4
215	普陀区老年护理院	1	39	10	2	3	3	3	3	3	2	2	2	3	3	3	3	3	2	3	3	3	3	3	3	3	3	1	3	2	3	2.66667	2.83333	3	2.91667	4	4
232	普陀区老年护理院	1	41	12	2	3	2	3	3	3	2	2	2	3	2	3	2	2	3	2	2	3	3	3	2	3	3	0	2.8	2	2.66667	2.48889	2.33333	2.8	2.56667	4	4
238	普陀区老年护理院	1	43	12	2	3	3	4	4	4	3	3	3	3	2	3	3	3	3	3	3	3	4	4	4	4	3	1	3.6	3	2.66667	3.08889	3	3.8	3.4	4	4
235	普陀区老年护理院	1	45	12	2	3	3	3	3	3	2	3	3	3	3	3	2	2	3	3	3	3	3	3	3	2	3	0	3	2.66667	3	2.88889	2.66667	2.8	2.73333	4	4
221	普陀区老年护理院	1	44	25	2	2	2	2	2	2	3	3	3	2	2	2	3	3	3	3	2	3	4	3	3	3	2	1	2	3	2	2.33333	2.83333	3	2.91667	4	4
250	普陀区老年护理院	1	45	25	2	3	3	2	3	2	2	2	2	3	2	2	2	2	2	2	2	2	3	3	3	3	3	0	2.6	2	2.33333	2.31111	2	3	2.5	4	4
233	普陀区老年护理院	1	46	28	2	3	3	3	3	3	3	3	3	2	2	3	3	4	3	4	3	3	4	4	3	3	3	0	3	3	2.33333	2.77778	3.33333	3.4	3.36667	4	4
230	普陀区老年护理院	1	48	29	2	3	2	3	3	3	3	3	2	3	3	3	3	3	3	3	3	3	3	3	3	3	2	1	2.8	2.66667	3	2.82222	3	2.8	2.9	4	4
252	普陀区老年护理院	1	51	32	2	3	3	3	3	3	2	2	2	3	3	3	2	2	2	2	2	2	3	3	3	3	3	0	3	2	3	2.66667	2	3	2.5	4	4
244	普陀区老年护理院	1	33	33	2	2	2	2	3	3	2	2	3	4	4	3	3	3	3	2	2	2	3	3	3	3	3	1	2.4	2.33333	3.66667	2.8	2.5	3	2.75	3	4
245	普陀区老年护理院	1	52	33	2	3	3	3	3	3	2	2	2	3	3	3	2	2	2	3	2	2	3	3	3	3	3	0	3	2	3	2.66667	2.16667	3	2.58333	4	4
237	普陀区老年护理院	1	54	33	2	3	3	3	3	3	3	3	3	3	3	3	3	3	2	3	3	3	4	4	4	3	2	0	3	3	3	3	2.83333	3.4	3.11667	4	4
346	上海德颐护理院	1	23	1	2	3	3	3	3	3	2	2	2	2	3	3	3	3	3	3	3	3	3	3	3	3	3	1	3	2	2.66667	2.55556	3	3	3	1	1
49	上海德颐护理院	1	28	1	2	3	3	3	3	3	2	2	2	3	3	3	2	2	2	2	2	3	3	3	3	3	2	0	3	2	3	2.66667	2.16667	2.8	2.48333	2	1
354	上海德颐护理院	1	23	1	2	3	3	3	3	3	2	3	3	2	2	2	2	2	2	2	2	2	4	4	3	2	4	1	3	2.66667	2	2.55556	2	3.4	2.7	1	1
343	上海德颐护理院	1	24	1	2	3	3	3	3	3	3	2	2	2	2	3	3	2	2	2	3	3	3	2	2	3	3	0	3	2.33333	2.33333	2.55556	2.5	2.6	2.55	1	1
341	上海德颐护理院	1	24	1	2	4	4	4	4	4	4	4	3	2	2	4	3	3	3	4	3	4	4	4	3	4	4	1	4	3.66667	2.66667	3.44444	3.33333	3.8	3.56667	1	1
51	上海德颐护理院	1	27	1	2	3	3	3	4	3	3	3	2	3	3	3	3	2	2	3	3	3	4	4	4	4	4	1	3.2	2.66667	3	2.95556	2.66667	4	3.33333	2	1
365	上海德颐护理院	1	28	1	2	3	3	4	3	3	2	3	3	3	3	3	3	2	3	3	1	2	3	4	3	4	2	1	3.2	2.66667	3	2.95556	2.33333	3.2	2.76667	2	1
50	上海德颐护理院	1	35	1	2	3	3	3	3	3	3	3	3	3	3	3	3	3	3	3	2	3	4	4	3	3	3	1	3	3	3	3	2.83333	3.4	3.11667	4	1
336	上海德颐护理院	1	23	1.5	2	3	2	3	3	3	2	3	2	3	3	3	2	2	2	2	2	3	3	4	4	4	4	0	2.8	2.33333	3	2.71111	2.16667	3.8	2.98333	1	1
414	上海德颐护理院	1	28	2	2	4	4	4	4	4	3	3	3	3	3	4	4	3	2	4	3	4	4	4	3	4	3	0	4	3	3.33333	3.44444	3.33333	3.6	3.46667	2	1
359	上海德颐护理院	1	28	3	2	3	3	4	4	4	3	3	3	2	2	2	4	2	4	3	4	4	3	4	3	4	1	0	3.6	3	2	2.86667	3.5	3	3.25	2	2
52	上海德颐护理院	1	36	3	2	4	4	4	4	4	4	4	2	4	4	4	4	4	4	4	4	4	4	4	1	4	4	1	4	3.33333	4	3.77778	4	3.4	3.7	4	2
361	上海德颐护理院	1	40	3	2	1	2	2	3	4	3	3	2	2	2	2	3	2	3	3	3	3	4	4	3	4	3	0	2.4	2.66667	2	2.35556	2.83333	3.6	3.21667	4	2
464	上海奉爱医院	1	24	1	2	3	3	3	3	3	3	3	3	3	3	3	2	3	2	3	3	3	3	3	3	3	3	0	3	3	3	3	2.66667	3	2.83333	1	1
437	上海奉爱医院	1	21	2	2	4	4	4	3	4	4	4	2	2	2	2	4	3	2	3	3	3	4	4	4	4	4	0	3.8	3.33333	2	3.04444	3	4	3.5	1	1
325	上海奉爱医院	1	22	2	2	4	4	4	4	3	2	2	2	3	3	3	2	2	2	2	2	2	3	3	3	3	3	1	3.8	2	3	2.93333	2	3	2.5	1	1
590	上海奉爱医院	1	24	2	2	3	3	3	3	3	3	3	3	3	3	3	3	3	3	3	3	3	3	3	3	3	3	0	3	3	3	3	3	3	3	1	1
329	上海奉爱医院	1	23	4	2	3	2	4	3	3	3	2	2	2	2	2	3	3	2	3	3	3	3	3	2	3	3	1	3	2.33333	2	2.44444	2.83333	2.8	2.81667	1	2
439	上海奉爱医院	1	26	4	2	4	4	4	4	4	4	4	2	2	2	2	4	1	1	1	1	1	4	4	4	4	4	0	4	3.33333	2	3.11111	1.5	4	2.75	2	2
323	上海奉爱医院	1	29	9	2	4	3	3	3	3	3	3	3	3	3	3	3	2	2	2	3	3	3	3	2	3	3	0	3.2	3	3	3.06667	2.5	2.8	2.65	2	4
362	上海航馨护理院	1	28	1	2	3	3	3	3	3	3	3	3	3	3	3	3	3	2	3	3	3	3	3	3	3	3	1	3	3	3	3	2.83333	3	2.91667	2	1
398	上海航馨护理院	1	24	1	2	3	3	4	3	4	2	2	2	2	2	3	3	3	2	3	2	4	4	4	4	3	4	0	3.4	2	2.33333	2.57778	2.83333	3.8	3.31667	1	1
399	上海航馨护理院	1	24	1	2	3	3	4	3	3	3	3	3	2	2	3	3	3	2	3	2	3	3	3	3	3	3	0	3.2	3	2.33333	2.84444	2.66667	3	2.83333	1	1
367	上海航馨护理院	1	36	1	2	4	3	4	3	3	4	3	3	3	3	2	3	3	3	3	3	3	4	3	4	4	4	0	3.4	3.33333	2.66667	3.13333	3	3.8	3.4	4	1
357	上海航馨护理院	1	30	1.5	2	3	3	3	3	3	2	4	4	3	3	3	4	2	2	4	3	3	3	3	3	3	3	1	3	3.33333	3	3.11111	3	3	3	3	1
370	上海航馨护理院	2	23	2	2	3	3	3	2	3	2	3	2	3	3	3	2	2	2	2	2	2	3	3	3	3	3	0	2.8	2.33333	3	2.71111	2	3	2.5	1	1
417	上海航馨护理院	1	29	2	2	3	3	3	3	3	2	3	3	3	2	3	3	3	3	3	3	3	3	3	3	3	3	0	3	2.66667	2.66667	2.77778	3	3	3	2	1
411	上海航馨护理院	1	32	2	2	3	3	3	3	3	3	2	3	3	3	3	3	3	2	3	3	3	4	4	3	3	3	1	3	2.66667	3	2.88889	2.83333	3.4	3.11667	3	1
360	上海航馨护理院	1	25	3	2	4	4	4	4	4	4	4	4	4	4	4	4	1	4	4	4	4	4	4	4	4	4	0	4	4	4	4	3.5	4	3.75	1	2
369	上海航馨护理院	1	27	3	2	3	3	3	3	3	3	3	3	3	3	3	3	3	2	3	3	3	3	3	3	2	3	0	3	3	3	3	2.83333	2.8	2.81667	2	2
364	上海航馨护理院	1	25	5	2	2	2	3	3	3	2	2	2	3	2	3	2	3	3	3	2	3	3	3	2	3	3	1	2.6	2	2.66667	2.42222	2.66667	2.8	2.73333	1	3
358	上海航鑫护理院	1	25	2	2	3	3	4	3	4	3	4	2	3	2	2	3	3	3	3	2	3	4	4	4	3	3	1	3.4	3	2.33333	2.91111	2.83333	3.6	3.21667	1	1
331	上海虹桥医院	1	28	1	2	3	3	4	4	3	1	1	2	2	2	3	2	3	3	3	3	3	4	4	4	3	4	1	3.4	1.33333	2.33333	2.35556	2.83333	3.8	3.31667	2	1
328	上海虹桥医院	1	25	1.5	2	3	3	4	3	3	3	3	2	3	3	3	3	3	3	3	3	3	2	3	3	3	3	0	3.2	2.66667	3	2.95556	3	2.8	2.9	1	1
334	上海虹桥医院	1	24	2	2	3	3	3	3	3	3	3	3	3	3	3	3	3	2	3	3	3	3	3	3	3	3	1	3	3	3	3	2.83333	3	2.91667	1	1
403	上海虹桥医院	1	28	5	2	3	3	3	2	4	2	3	2	3	2	3	3	2	3	3	3	4	4	4	3	3	2	0	3	2.33333	2.66667	2.66667	3	3.2	3.1	2	3
337	上海虹桥医院	1	30	5	2	3	3	3	3	3	2	2	3	3	3	3	3	2	2	3	2	2	3	3	3	3	3	1	3	2.33333	3	2.77778	2.33333	3	2.66667	3	3
330	上海虹桥医院	1	36	5	2	3	2	3	3	3	3	3	2	2	2	3	2	3	2	3	3	4	4	4	2	4	3	1	2.8	2.66667	2.33333	2.6	2.83333	3.4	3.11667	4	3
326	上海虹桥医院	1	39	5	2	3	3	4	4	4	3	2	3	2	2	3	2	3	3	3	3	4	3	3	2	4	2	1	3.6	2.66667	2.33333	2.86667	3	2.8	2.9	4	3
497	上海虹桥医院	1	33	8	2	4	3	4	4	4	4	4	4	2	2	2	4	1	1	4	4	4	4	4	4	4	4	1	3.8	4	2	3.26667	3	4	3.5	3	3
647	上海鸿泰护理院	1	26	1	2	4	4	4	4	4	4	4	4	2	2	2	4	4	4	4	4	4	4	4	4	4	2	1	4	4	2	3.33333	4	3.6	3.8	2	1
651	上海鸿泰护理院	1	28	1	2	3	3	3	3	3	3	3	4	3	3	3	3	4	4	4	4	4	1	4	4	3	3	1	3	3.33333	3	3.11111	3.83333	3	3.41667	2	1
648	上海鸿泰护理院	1	35	2	2	4	4	3	3	3	3	3	4	4	3	3	3	3	3	3	3	3	3	3	3	4	4	1	3.4	3.33333	3.33333	3.35556	3	3.4	3.2	4	1
327	上海华康护理院	1	26	1	2	3	3	3	3	3	3	3	3	3	3	3	3	3	3	3	3	2	3	3	3	3	3	1	3	3	3	3	2.83333	3	2.91667	2	1
377	上海华康护理院	1	24	1	2	3	3	3	3	3	2	2	2	3	3	3	2	2	2	2	2	2	3	3	3	3	3	1	3	2	3	2.66667	2	3	2.5	1	1
407	上海华康护理院	1	22	1	2	3	3	3	3	3	4	3	3	3	3	3	3	3	2	3	3	3	3	3	3	3	3	0	3	3.33333	3	3.11111	2.83333	3	2.91667	1	1
322	上海华康护理院	1	29	1	2	3	3	4	4	3	2	3	3	2	2	3	2	3	2	3	2	3	4	3	2	3	2	0	3.4	2.66667	2.33333	2.8	2.5	2.8	2.65	2	1
321	上海华康护理院	1	31	1	2	3	2	3	3	2	2	3	2	2	2	3	3	3	3	3	3	3	3	3	2	3	3	0	2.6	2.33333	2.33333	2.42222	3	2.8	2.9	3	1
335	上海华康护理院	1	24	2	2	3	3	4	4	3	3	3	3	2	2	3	3	3	3	4	3	4	4	4	4	4	4	1	3.4	3	2.33333	2.91111	3.33333	4	3.66667	1	1
463	上海华康护理院	1	26	2	2	4	4	4	4	4	3	4	4	4	4	4	3	2	3	3	4	4	4	4	4	3	4	0	4	3.66667	4	3.88889	3.16667	3.8	3.48333	2	1
409	上海华康护理院	1	28	2.5	2	3	3	4	4	3	2	3	3	3	3	3	3	3	2	3	3	2	3	3	3	3	3	0	3.4	2.66667	3	3.02222	2.66667	3	2.83333	2	#NULL!
332	上海华康护理院	1	26	3	2	3	3	3	3	3	2	3	2	3	3	3	3	3	4	3	4	4	4	4	4	4	4	0	3	2.33333	3	2.77778	3.5	4	3.75	2	2
413	上海华康护理院	1	28	3	2	4	4	4	3	4	3	3	3	3	3	3	3	2	1	3	3	4	3	3	4	4	4	1	3.8	3	3	3.26667	2.66667	3.6	3.13333	2	2
366	上海华康护理院	1	26	5	2	3	3	3	3	3	3	3	3	2	2	3	3	3	2	3	3	3	3	3	3	3	3	1	3	3	2.33333	2.77778	2.83333	3	2.91667	2	3
373	上海华康护理院	1	27	5	2	3	3	4	4	4	2	3	3	3	3	2	3	1	2	3	2	3	4	4	2	3	4	1	3.6	2.66667	2.66667	2.97778	2.33333	3.4	2.86667	2	3
333	上海华康护理院	1	37	5	2	2	2	3	3	2	2	2	2	3	3	3	2	2	2	2	2	2	3	3	3	3	3	0	2.4	2	3	2.46667	2	3	2.5	4	3
567	上海华康护理院	1	30	7	2	4	3	3	3	4	3	3	3	3	3	3	2	2	2	3	2	3	3	3	3	3	3	0	3.4	3	3	3.13333	2.33333	3	2.66667	3	3
421	上海华康护理院	2	32	7	2	4	3	4	3	3	2	2	2	3	3	3	2	3	2	3	3	3	3	3	3	3	3	1	3.4	2	3	2.8	2.66667	3	2.83333	3	3
406	上海华康护理院	1	30	8	2	4	4	4	3	4	4	4	4	3	2	3	4	4	3	4	2	4	4	4	3	4	3	1	3.8	4	2.66667	3.48889	3.5	3.6	3.55	3	3
452	上海华康护理院	1	36	12	2	4	3	4	3	3	4	3	2	3	3	3	2	3	4	4	4	4	4	4	3	3	3	1	3.4	3	3	3.13333	3.5	3.4	3.45	4	4
1001	上海建峰护理院	1	24	1	2	4	4	3	3	3	3	3	3	3	2	3	2	3	2	3	3	3	3	3	3	3	3	1	3.4	3	2.66667	3.02222	2.66667	3	2.83333	1	1
684	上海建峰护理院	1	24	1	2	4	4	4	4	4	4	4	4	2	2	4	4	1	1	2	2	2	3	3	3	3	3	1	4	4	2.66667	3.55556	2	3	2.5	1	1
982	上海建峰护理院	1	26	1	2	3	3	3	3	3	2	2	2	3	3	3	2	2	2	2	2	2	3	3	3	3	3	0	3	2	3	2.66667	2	3	2.5	2	1
699	上海建峰护理院	1	26	1	2	3	3	3	3	3	3	3	3	4	3	3	3	2	2	3	3	3	3	3	3	3	2	0	3	3	3.33333	3.11111	2.66667	2.8	2.73333	2	1
726	上海建峰护理院	1	28	1	2	3	3	3	3	3	2	2	2	3	3	3	2	2	2	2	2	2	3	3	3	3	3	0	3	2	3	2.66667	2	3	2.5	2	1
694	上海建峰护理院	1	30	1	2	3	3	3	3	3	3	3	3	3	3	3	3	3	3	3	3	3	3	3	3	4	4	0	3	3	3	3	3	3.4	3.2	3	1
721	上海建峰护理院	1	32	1	2	4	4	4	4	3	3	3	2	3	2	2	3	3	3	3	3	3	4	4	3	4	2	0	3.8	2.66667	2.33333	2.93333	3	3.4	3.2	3	1
705	上海建峰护理院	1	34	1	2	4	4	4	4	4	3	3	3	4	2	3	4	4	3	4	3	4	4	4	4	4	4	1	4	3	3	3.33333	3.66667	4	3.83333	4	1
653	上海建峰护理院	1	22	2	2	3	2	3	3	3	3	3	3	3	2	2	3	3	3	3	3	2	3	3	3	3	3	0	2.8	3	2.33333	2.71111	2.83333	3	2.91667	1	1
678	上海建峰护理院	1	26	2	2	3	3	3	3	3	3	3	3	3	2	3	3	3	2	3	3	3	3	3	3	3	3	1	3	3	2.66667	2.88889	2.83333	3	2.91667	2	1
987	上海建峰护理院	1	27	2	2	3	3	3	3	3	2	2	2	3	3	3	2	2	2	2	2	2	3	3	3	3	3	0	3	2	3	2.66667	2	3	2.5	2	1
723	上海建峰护理院	1	26	2.5	2	3	2	3	3	3	3	2	2	2	2	2	3	2	3	3	3	3	3	3	3	3	3	1	2.8	2.33333	2	2.37778	2.83333	3	2.91667	2	#NULL!
700	上海建峰护理院	1	29	3	2	2	2	4	4	3	3	2	2	3	2	2	2	1	1	1	1	3	3	3	2	3	2	1	3	2.33333	2.33333	2.55556	1.5	2.6	2.05	2	2
707	上海建峰护理院	1	30	3	2	3	3	3	3	3	2	3	3	3	2	3	3	3	3	3	3	3	3	3	3	3	3	1	3	2.66667	2.66667	2.77778	3	3	3	3	2
657	上海建峰护理院	1	32	3	2	4	3	4	3	4	4	3	2	3	3	4	3	2	2	3	3	1	4	4	4	3	3	1	3.6	3	3.33333	3.31111	2.33333	3.6	2.96667	3	2
655	上海建峰护理院	1	26	5	2	3	3	4	3	3	1	3	3	3	3	3	2	3	3	3	3	3	3	3	3	3	4	0	3.2	2.33333	3	2.84444	2.83333	3.2	3.01667	2	3
729	上海建峰护理院	1	33	5	2	4	3	3	4	4	2	4	2	2	2	3	2	1	1	1	3	3	3	3	4	2	3	0	3.6	2.66667	2.33333	2.86667	1.83333	3	2.41667	3	3
652	上海建峰护理院	1	45	5	2	3	3	3	3	3	2	3	4	3	3	3	3	3	3	3	3	3	4	4	3	3	4	1	3	3	3	3	3	3.6	3.3	4	3
722	上海建峰护理院	1	45	5	2	3	2	3	3	3	3	2	2	3	2	2	2	2	2	3	3	3	3	3	2	3	3	1	2.8	2.33333	2.33333	2.48889	2.5	2.8	2.65	4	3
658	上海建峰护理院	1	29	6	2	4	4	4	4	4	2	3	2	3	3	3	3	3	2	3	3	3	4	4	2	4	3	0	4	2.33333	3	3.11111	2.83333	3.4	3.11667	2	3
691	上海建峰护理院	1	29	6	2	3	3	3	3	3	2	2	2	3	3	3	2	3	3	3	3	3	4	3	3	3	4	1	3	2	3	2.66667	2.83333	3.4	3.11667	2	3
719	上海建峰护理院	1	30	6	2	1	1	1	1	1	4	4	4	1	1	1	4	4	4	4	4	4	1	1	1	1	1	1	1	4	1	2	4	1	2.5	3	3
659	上海建峰护理院	1	32	6	2	4	3	3	3	3	2	2	3	3	2	2	3	2	2	2	1	2	3	4	3	4	3	0	3.2	2.33333	2.33333	2.62222	2	3.4	2.7	3	3
998	上海建峰护理院	1	37	6	2	3	3	3	3	3	3	3	2	3	2	3	2	3	3	3	3	3	3	4	4	3	4	0	3	2.66667	2.66667	2.77778	2.83333	3.6	3.21667	4	3
688	上海建峰护理院	1	40	6	2	3	3	3	3	3	3	3	3	3	3	3	3	2	2	2	3	3	3	3	3	3	3	1	3	3	3	3	2.5	3	2.75	4	3
654	上海建峰护理院	1	28	7	2	2	2	3	3	3	3	3	3	3	3	3	3	3	3	3	2	2	3	3	3	3	2	1	2.6	3	3	2.86667	2.66667	2.8	2.73333	2	3
1004	上海建峰护理院	1	28	7	2	3	3	3	3	3	3	3	3	3	3	3	3	3	3	3	2	3	3	3	3	3	2	1	3	3	3	3	2.83333	2.8	2.81667	2	3
693	上海建峰护理院	1	30	7	2	4	4	4	4	4	4	3	3	3	2	2	4	4	4	4	4	4	4	4	3	3	4	1	4	3.33333	2.33333	3.22222	4	3.6	3.8	3	3
677	上海建峰护理院	1	33	7	2	3	3	4	4	4	3	3	3	4	3	4	3	3	3	3	3	3	4	4	2	4	2	0	3.6	3	3.66667	3.42222	3	3.2	3.1	3	3
692	上海建峰护理院	1	51	7	2	4	4	4	4	4	2	3	4	4	4	4	3	4	3	4	4	4	4	4	4	4	4	1	4	3	4	3.66667	3.66667	4	3.83333	4	3
646	上海建峰护理院	1	55	7	2	3	3	4	4	3	3	3	3	3	2	2	3	3	3	3	3	3	4	4	3	4	3	0	3.4	3	2.33333	2.91111	3	3.6	3.3	4	3
680	上海建峰护理院	1	29	8	2	3	2	3	2	2	3	3	2	3	3	3	2	3	2	3	2	3	4	4	4	3	3	0	2.4	2.66667	3	2.68889	2.5	3.6	3.05	2	3
725	上海建峰护理院	1	45	8	2	3	3	3	3	3	3	2	3	2	2	3	3	1	3	3	3	3	2	3	2	3	3	0	3	2.66667	2.33333	2.66667	2.66667	2.6	2.63333	4	3
4	上海建峰护理院	1	36	11	2	3	3	3	3	3	3	3	3	2	2	2	3	2	2	3	3	3	3	3	3	4	2	0	3	3	2	2.66667	2.66667	3	2.83333	4	4
656	上海建峰护理院	1	34	13	2	4	4	4	4	4	3	3	3	4	3	3	4	4	3	3	4	4	4	4	4	4	3	1	4	3	3.33333	3.44444	3.66667	3.8	3.73333	4	4
734	上海建峰护理院	1	40	13	2	3	3	3	3	3	3	2	3	2	3	3	3	2	3	3	3	2	3	3	3	3	3	1	3	2.66667	2.66667	2.77778	2.66667	3	2.83333	4	4
280	上海建工护理院	1	20	1	2	3	3	3	3	3	3	3	3	3	2	3	3	3	3	3	3	3	3	3	3	3	2	0	3	3	2.66667	2.88889	3	2.8	2.9	1	1
368	上海建工护理院	1	23	2	2	3	3	3	3	3	2	2	2	2	3	2	2	2	2	2	2	2	3	3	3	3	3	1	3	2	2.33333	2.44444	2	3	2.5	1	1
284	上海建工护理院	1	25	2	2	3	3	1	1	1	3	3	3	3	3	3	3	2	3	3	3	3	4	3	3	3	3	1	1.8	3	3	2.6	2.83333	3.2	3.01667	1	1
269	上海建工护理院	1	27	2	2	3	2	2	3	3	3	2	2	3	2	3	3	2	2	2	3	3	3	3	2	3	3	1	2.6	2.33333	2.66667	2.53333	2.5	2.8	2.65	2	1
283	上海建工护理院	1	24	3	2	3	3	4	4	4	3	3	3	3	3	3	3	2	3	3	3	4	4	3	3	3	3	1	3.6	3	3	3.2	3	3.2	3.1	1	2
273	上海建工护理院	1	30	3	2	4	4	4	4	4	4	4	4	4	3	4	4	4	3	4	4	4	4	4	4	4	4	1	4	4	3.66667	3.88889	3.83333	4	3.91667	3	2
389	上海建工护理院	1	31	3	2	3	3	3	3	3	3	3	3	3	3	3	3	3	1	3	2	3	3	3	2	2	3	0	3	3	3	3	2.5	2.6	2.55	3	2
320	上海建工护理院	1	32	3	2	3	3	3	3	3	2	3	3	2	2	2	3	2	3	3	3	4	1	1	1	3	3	1	3	2.66667	2	2.55556	3	1.8	2.4	3	2
258	上海建工护理院	1	32	3	2	4	4	4	4	3	3	3	3	3	3	4	3	4	2	3	4	4	4	4	3	3	4	1	3.8	3	3.33333	3.37778	3.33333	3.6	3.46667	3	2
316	上海建工护理院	1	43	4	2	3	3	4	3	3	3	2	2	3	3	3	2	2	2	3	3	3	4	4	2	3	3	1	3.2	2.33333	3	2.84444	2.5	3.2	2.85	4	2
1099	上海金色晚霞护理院	1	22	1	2	3	3	3	3	3	2	2	2	2	2	2	3	3	3	3	3	3	4	4	4	4	4	0	3	2	2	2.33333	3	4	3.5	1	1
1098	上海金色晚霞护理院	1	22	1	2	3	3	3	3	3	3	2	2	2	2	2	3	3	3	3	2	3	3	3	3	3	3	1	3	2.33333	2	2.44444	2.83333	3	2.91667	1	1
1097	上海金色晚霞护理院	2	24	1	2	3	3	3	3	3	2	2	3	2	2	2	3	3	2	3	2	2	3	3	3	3	3	0	3	2.33333	2	2.44444	2.5	3	2.75	1	1
1100	上海金色晚霞护理院	1	26	1	2	3	3	4	3	3	2	3	3	3	3	3	3	3	3	3	3	3	3	3	3	3	3	0	3.2	2.66667	3	2.95556	3	3	3	2	1
1103	上海金色晚霞护理院	1	26	1	2	3	3	3	3	3	2	3	2	2	2	3	3	3	2	3	3	3	2	3	3	3	3	0	3	2.33333	2.33333	2.55556	2.83333	2.8	2.81667	2	1
1105	上海金色晚霞护理院	1	27	1	2	4	3	4	4	4	4	2	2	3	3	3	4	4	3	3	3	4	4	4	4	4	4	1	3.8	2.66667	3	3.15556	3.5	4	3.75	2	1
1102	上海金色晚霞护理院	1	31	1	2	3	3	3	3	3	2	3	2	3	2	2	3	3	3	3	3	3	3	3	3	3	3	1	3	2.33333	2.33333	2.55556	3	3	3	3	1
1104	上海金色晚霞护理院	1	29	2	2	3	3	3	3	3	3	2	2	2	2	3	3	3	2	3	3	3	3	3	3	3	3	1	3	2.33333	2.33333	2.55556	2.83333	3	2.91667	2	1
1101	上海金色晚霞护理院	1	34	2	2	4	4	3	3	4	3	2	2	3	2	2	4	4	3	3	3	2	3	3	3	3	3	1	3.6	2.33333	2.33333	2.75556	3.16667	3	3.08333	4	1
1094	上海金色晚霞护理院	1	35	2	2	3	3	4	4	4	1	2	2	2	2	2	3	3	2	3	2	3	3	3	2	3	2	1	3.6	1.66667	2	2.42222	2.66667	2.6	2.63333	4	1
593	上海金伟护理院	1	24	1	2	3	3	3	3	3	2	2	2	3	3	3	2	2	2	2	2	2	3	3	3	3	3	1	3	2	3	2.66667	2	3	2.5	1	1
596	上海金伟护理院	1	33	1	2	3	3	3	3	3	2	2	2	2	2	2	2	2	2	2	2	2	3	3	3	3	3	1	3	2	2	2.33333	2	3	2.5	3	1
592	上海金伟护理院	1	23	2	2	3	3	3	3	3	2	2	2	3	3	3	2	2	2	2	2	2	3	3	3	3	3	0	3	2	3	2.66667	2	3	2.5	1	1
594	上海金伟护理院	1	33	3	2	3	3	3	3	3	2	2	2	2	2	2	2	2	2	2	2	2	3	3	3	3	3	0	3	2	2	2.33333	2	3	2.5	3	2
591	上海金伟护理院	1	26	4	2	2	2	3	3	3	2	2	2	3	3	3	2	2	2	2	2	2	3	3	3	3	3	0	2.6	2	3	2.53333	2	3	2.5	2	2
530	上海金伟护理院	1	25	5	2	3	2	3	3	2	3	3	2	2	2	2	2	3	3	2	3	2	1	1	3	1	2	1	2.6	2.66667	2	2.42222	2.5	1.6	2.05	1	3
1005	上海金伟护理院	1	38	10	2	3	3	3	3	3	3	2	2	3	3	3	3	2	2	3	3	3	3	3	3	3	3	1	3	2.33333	3	2.77778	2.66667	3	2.83333	4	4
539	上海金伟护理院	1	42	18	2	3	3	3	3	3	2	2	2	3	3	3	2	2	2	2	2	2	3	3	3	3	3	1	3	2	3	2.66667	2	3	2.5	4	4
78	上海金之福护理院	1	28	1	2	3	3	3	3	3	2	3	2	3	2	3	3	3	3	3	3	3	4	4	4	3	4	1	3	2.33333	2.66667	2.66667	3	3.8	3.4	2	1
83	上海金之福护理院	1	30	1	2	3	3	3	3	3	3	2	3	3	3	3	3	3	2	3	3	3	3	3	3	3	2	1	3	2.66667	3	2.88889	2.83333	2.8	2.81667	3	1
48	上海金之福护理院	1	35	1	2	4	4	4	4	4	3	4	4	4	4	4	4	4	4	4	4	3	4	4	4	4	4	1	4	3.66667	4	3.88889	3.83333	4	3.91667	4	1
287	上海金之福护理院	1	27	1.5	2	3	2	4	3	4	3	2	2	2	2	3	3	3	2	3	3	4	4	3	2	3	3	0	3.2	2.33333	2.33333	2.62222	3	3	3	2	1
179	上海金之福护理院	1	29	2	2	4	4	4	4	4	3	3	3	3	3	3	3	3	2	3	3	2	3	3	3	3	3	1	4	3	3	3.33333	2.66667	3	2.83333	2	1
122	上海金之福护理院	1	39	2	2	3	3	3	3	3	2	2	2	3	3	3	2	2	2	2	2	3	3	3	3	3	3	0	3	2	3	2.66667	2.16667	3	2.58333	4	1
41	上海金之福护理院	1	56	2	2	3	3	3	3	3	2	2	2	3	3	3	2	2	2	2	2	4	3	3	3	4	3	1	3	2	3	2.66667	2.33333	3.2	2.76667	4	1
132	上海金之福护理院	1	27	2.5	2	4	4	4	4	4	1	2	4	4	4	4	3	4	4	4	4	1	4	4	4	4	4	1	4	2.33333	4	3.44444	3.33333	4	3.66667	2	#NULL!
130	上海金之福护理院	1	27	2.5	2	3	3	3	3	3	3	3	3	3	3	3	2	3	2	3	3	3	3	3	3	3	3	1	3	3	3	3	2.66667	3	2.83333	2	#NULL!
77	上海金之福护理院	1	23	3	2	3	3	4	3	3	2	3	3	3	2	3	3	2	2	3	3	4	3	4	4	4	4	1	3.2	2.66667	2.66667	2.84444	2.83333	3.8	3.31667	1	2
129	上海金之福护理院	1	25	3	2	3	3	3	3	4	3	4	3	3	1	2	4	4	2	3	3	3	3	4	4	3	4	0	3.2	3.33333	2	2.84444	3.16667	3.6	3.38333	1	2
318	上海金之福护理院	1	26	3	2	3	3	3	3	3	3	3	2	3	2	3	3	3	2	3	2	3	3	3	3	3	3	0	3	2.66667	2.66667	2.77778	2.66667	3	2.83333	2	2
133	上海金之福护理院	1	26	3	2	4	4	4	4	4	3	4	3	2	2	2	4	4	2	4	4	4	4	4	3	3	3	1	4	3.33333	2	3.11111	3.66667	3.4	3.53333	2	2
295	上海金之福护理院	1	27	3	2	4	3	3	4	3	4	3	2	2	2	3	4	3	3	3	4	4	4	4	3	4	4	0	3.4	3	2.33333	2.91111	3.5	3.8	3.65	2	2
120	上海金之福护理院	1	28	3	2	2	2	3	3	3	2	2	2	3	3	3	3	2	2	3	3	3	4	4	3	4	4	0	2.6	2	3	2.53333	2.66667	3.8	3.23333	2	2
135	上海金之福护理院	1	28	3	2	3	3	3	3	4	3	3	2	3	2	3	3	3	3	3	3	3	3	3	3	3	4	0	3.2	2.66667	2.66667	2.84444	3	3.2	3.1	2	2
75	上海金之福护理院	1	28	3	2	3	3	3	3	3	3	3	2	2	3	3	3	3	2	3	3	3	3	3	3	3	3	1	3	2.66667	2.66667	2.77778	2.83333	3	2.91667	2	2
137	上海金之福护理院	1	29	3	2	3	3	3	3	3	3	3	2	3	3	3	3	3	2	3	3	3	3	3	3	3	2	1	3	2.66667	3	2.88889	2.83333	2.8	2.81667	2	2
74	上海金之福护理院	1	30	3	2	3	3	3	3	3	3	3	3	2	3	3	3	3	2	3	3	3	3	3	3	3	3	0	3	3	2.66667	2.88889	2.83333	3	2.91667	3	2
153	上海金之福护理院	1	30	3	2	3	2	3	3	3	4	4	4	3	2	3	2	2	2	3	3	3	4	4	2	3	3	1	2.8	4	2.66667	3.15556	2.5	3.2	2.85	3	2
131	上海金之福护理院	1	42	3	2	4	4	4	4	4	3	4	3	3	2	2	4	4	2	4	4	4	4	4	3	1	3	1	4	3.33333	2.33333	3.22222	3.66667	3	3.33333	4	2
73	上海金之福护理院	1	59	3	2	3	3	3	3	3	3	3	3	2	3	2	3	3	2	3	3	3	3	3	3	3	3	1	3	3	2.33333	2.77778	2.83333	3	2.91667	4	2
616	上海金之福护理院	1	35	5	2	3	2	3	3	3	2	3	3	4	3	3	1	3	2	2	2	3	4	3	3	4	3	1	2.8	2.66667	3.33333	2.93333	2.16667	3.4	2.78333	4	3
76	上海金之福护理院	1	45	20	2	3	3	3	3	3	2	3	2	2	2	3	3	2	3	3	3	3	3	3	3	3	3	1	3	2.33333	2.33333	2.55556	2.83333	3	2.91667	4	4
42	上海金之福护理院	1	59	40	2	3	3	3	3	3	2	2	2	3	3	3	2	2	2	2	2	2	3	3	3	3	3	0	3	2	3	2.66667	2	3	2.5	4	4
372	上海绿港莫朗护理院	1	33	1	2	4	4	4	4	4	3	4	3	3	3	4	4	4	3	3	4	4	4	4	4	4	2	0	4	3.33333	3.33333	3.55556	3.66667	3.6	3.63333	3	1
418	上海绿港莫朗护理院	1	35	1	2	3	3	3	3	3	3	3	3	2	2	3	3	3	3	3	3	4	4	3	2	3	3	0	3	3	2.33333	2.77778	3.16667	3	3.08333	4	1
378	上海绿港莫朗护理院	1	30	2	2	4	4	4	4	3	4	2	2	3	2	3	3	3	2	3	3	3	3	4	4	3	4	0	3.8	2.66667	2.66667	3.04444	2.83333	3.6	3.21667	3	1
203	上海亲清护理院	1	24	1	2	4	4	3	3	3	4	4	4	3	3	3	4	3	3	3	3	3	4	4	4	4	4	0	3.4	4	3	3.46667	3.16667	4	3.58333	1	1
199	上海亲清护理院	1	28	1	2	3	3	3	3	3	3	3	2	2	2	3	3	3	2	3	3	3	3	3	3	3	2	1	3	2.66667	2.33333	2.66667	2.83333	2.8	2.81667	2	1
197	上海亲清护理院	1	27	2	2	4	3	4	4	4	1	3	2	3	3	3	3	2	3	2	2	3	3	3	2	4	4	1	3.8	2	3	2.93333	2.5	3.2	2.85	2	1
201	上海亲清护理院	1	35	3	2	3	3	3	3	3	3	3	2	2	2	3	3	2	2	2	2	3	4	4	2	4	4	1	3	2.66667	2.33333	2.66667	2.33333	3.6	2.96667	4	2
296	上海亲清护理院	1	26	5	2	4	4	4	4	4	3	4	4	4	4	4	4	2	4	2	4	4	4	3	4	4	4	0	4	3.66667	4	3.88889	3.33333	3.8	3.56667	2	3
205	上海亲清护理院	1	33	5	2	3	3	3	3	3	4	2	3	3	2	3	4	3	3	4	4	3	3	3	3	3	2	0	3	3	2.66667	2.88889	3.5	2.8	3.15	3	3
301	上海亲清护理院	1	21	1	2	4	4	4	4	4	3	3	3	3	3	3	2	4	2	3	3	4	4	4	3	4	4	0	4	3	3	3.33333	3	3.8	3.4	1	1
297	上海亲清护理院	1	24	1	2	3	3	3	3	3	2	2	2	3	3	3	2	2	2	2	2	2	3	3	3	3	3	0	3	2	3	2.66667	2	3	2.5	1	1
279	上海亲清护理院	1	23	1	2	3	2	3	3	3	3	3	2	3	3	3	3	3	3	3	2	3	3	3	3	3	3	1	2.8	2.66667	3	2.82222	2.83333	3	2.91667	1	1
266	上海亲清护理院	1	20	1	2	3	3	3	3	3	3	2	3	3	3	3	2	3	3	3	3	2	2	4	4	3	3	0	3	2.66667	3	2.88889	2.66667	3.2	2.93333	1	1
305	上海亲清护理院	1	22	0.5	2	3	3	3	3	3	3	3	2	2	2	3	2	2	3	3	2	3	4	4	4	3	4	1	3	2.66667	2.33333	2.66667	2.5	3.8	3.15	1	1
173	上海亲清护理院	1	26	0.5	2	4	4	4	3	3	4	4	4	4	4	4	4	3	4	4	3	4	4	4	4	4	2	0	3.6	4	4	3.86667	3.66667	3.6	3.63333	2	1
212	上海亲清护理院	1	19	1	2	3	3	3	3	3	2	3	2	3	2	3	2	3	3	3	3	3	3	3	3	3	3	0	3	2.33333	2.66667	2.66667	2.83333	3	2.91667	1	1
319	上海亲清护理院	1	20	1	2	3	3	3	3	3	2	2	2	2	2	3	3	3	3	3	3	3	3	3	2	3	3	1	3	2	2.33333	2.44444	3	2.8	2.9	1	1
186	上海亲清护理院	1	23	1	2	3	3	3	3	3	3	3	3	2	2	3	2	3	2	3	3	3	3	3	3	2	3	0	3	3	2.33333	2.77778	2.66667	2.8	2.73333	1	1
314	上海亲清护理院	1	23	1	2	3	3	3	3	3	3	3	3	3	3	3	3	3	3	3	3	3	3	3	3	3	3	0	3	3	3	3	3	3	3	1	1
204	上海亲清护理院	1	23	1	2	3	3	4	3	3	3	3	3	3	3	3	3	3	3	3	3	3	3	3	3	3	4	0	3.2	3	3	3.06667	3	3.2	3.1	1	1
194	上海亲清护理院	2	23	1	2	3	3	3	3	3	4	2	4	3	3	3	3	4	2	3	4	2	4	4	3	3	4	1	3	3.33333	3	3.11111	3	3.6	3.3	1	1
187	上海亲清护理院	1	24	1	2	4	4	4	4	4	4	3	3	3	3	3	4	3	3	4	4	4	4	4	4	4	4	0	4	3.33333	3	3.44444	3.66667	4	3.83333	1	1
191	上海亲清护理院	1	24	1	2	4	4	4	4	4	3	4	4	3	3	4	3	4	2	4	3	3	4	4	4	4	4	0	4	3.66667	3.33333	3.66667	3.16667	4	3.58333	1	1
177	上海亲清护理院	1	25	1	2	3	2	3	3	3	3	3	2	3	3	3	3	3	3	3	3	3	3	3	3	3	2	0	2.8	2.66667	3	2.82222	3	2.8	2.9	1	1
249	上海亲清护理院	1	25	1	2	4	4	4	4	4	4	4	2	4	4	4	4	4	1	3	2	4	4	4	4	4	2	0	4	3.33333	4	3.77778	3	3.6	3.3	1	1
306	上海亲清护理院	1	25	1	2	3	2	3	3	3	3	2	3	3	3	3	3	3	2	3	3	2	3	3	3	3	3	0	2.8	2.66667	3	2.82222	2.66667	3	2.83333	1	1
182	上海亲清护理院	1	26	1	2	3	3	3	4	4	2	1	2	3	3	4	3	3	2	4	3	3	4	4	4	4	4	0	3.4	1.66667	3.33333	2.8	3	4	3.5	2	1
190	上海亲清护理院	1	26	1	2	3	3	3	3	3	3	3	3	3	3	3	3	3	3	3	3	3	2	2	3	3	2	1	3	3	3	3	3	2.4	2.7	2	1
317	上海亲清护理院	2	26	1	2	3	3	3	4	3	2	2	2	3	3	3	2	2	2	2	2	2	3	3	3	3	3	1	3.2	2	3	2.73333	2	3	2.5	2	1
198	上海亲清护理院	1	27	1	2	3	3	3	3	3	2	3	3	3	3	3	3	3	3	3	3	4	4	4	3	4	4	0	3	2.66667	3	2.88889	3.16667	3.8	3.48333	2	1
185	上海亲清护理院	1	27	1	2	3	3	3	3	3	2	2	2	2	2	3	2	2	2	2	2	2	3	3	3	3	3	1	3	2	2.33333	2.44444	2	3	2.5	2	1
178	上海亲清护理院	1	28	1	2	4	4	4	4	4	3	3	2	3	3	3	3	3	2	3	3	3	2	3	3	3	3	1	4	2.66667	3	3.22222	2.83333	2.8	2.81667	2	1
176	上海亲清护理院	1	40	1	2	3	2	3	3	4	3	3	2	3	3	3	3	3	2	3	2	3	3	4	3	3	3	1	3	2.66667	3	2.88889	2.66667	3.2	2.93333	4	1
247	上海亲清护理院	1	25	1.5	2	3	3	3	3	3	3	3	2	3	3	3	3	2	2	3	3	3	2	3	3	3	3	1	3	2.66667	3	2.88889	2.66667	2.8	2.73333	1	1
209	上海亲清护理院	1	34	1.5	2	3	3	3	3	2	3	3	3	3	3	3	2	2	3	3	3	3	4	3	3	4	4	1	2.8	3	3	2.93333	2.66667	3.6	3.13333	4	1
180	上海亲清护理院	1	22	2	2	4	4	4	4	4	4	4	2	4	4	4	4	4	1	4	4	1	4	4	4	4	3	1	4	3.33333	4	3.77778	3	3.8	3.4	1	1
181	上海亲清护理院	1	23	2	2	3	3	3	3	3	3	3	2	2	2	3	3	3	2	3	3	3	3	3	3	3	3	0	3	2.66667	2.33333	2.66667	2.83333	3	2.91667	1	1
200	上海亲清护理院	1	23	2	2	3	3	4	3	3	2	3	2	3	4	3	4	2	1	3	3	4	2	3	3	4	4	0	3.2	2.33333	3.33333	2.95556	2.83333	3.2	3.01667	1	1
202	上海亲清护理院	1	24	2	2	3	3	3	3	3	3	3	3	3	2	3	3	3	2	3	3	3	3	3	2	3	2	1	3	3	2.66667	2.88889	2.83333	2.6	2.71667	1	1
206	上海亲清护理院	1	24	2	2	3	3	3	3	3	2	2	1	2	2	3	1	3	2	3	1	3	4	4	3	4	3	1	3	1.66667	2.33333	2.33333	2.16667	3.6	2.88333	1	1
188	上海亲清护理院	1	25	2	2	3	3	3	3	3	3	4	3	3	3	3	3	4	4	4	3	4	4	4	3	3	4	1	3	3.33333	3	3.11111	3.66667	3.6	3.63333	1	1
174	上海亲清护理院	1	25	2	2	3	3	3	3	2	3	2	3	3	2	3	3	3	2	3	2	2	3	3	3	3	3	1	2.8	2.66667	2.66667	2.71111	2.5	3	2.75	1	1
196	上海亲清护理院	1	27	2	2	4	4	4	4	4	3	3	3	4	4	4	2	3	2	3	3	3	4	4	4	4	4	0	4	3	4	3.66667	2.66667	4	3.33333	2	1
195	上海亲清护理院	1	28	2	2	4	4	4	4	4	3	3	4	4	3	4	4	4	2	4	4	4	3	3	4	4	3	0	4	3.33333	3.66667	3.66667	3.66667	3.4	3.53333	2	1
214	上海亲清护理院	1	28	2	2	3	3	3	3	3	3	3	2	3	3	3	2	3	3	3	2	2	3	3	3	3	2	1	3	2.66667	3	2.88889	2.5	2.8	2.65	2	1
210	上海亲清护理院	1	31	2	2	2	2	3	3	3	2	2	3	2	2	3	2	3	2	3	2	3	3	3	3	3	3	0	2.6	2.33333	2.33333	2.42222	2.5	3	2.75	3	1
207	上海亲清护理院	1	25	3	2	3	3	3	3	3	3	3	3	2	2	3	3	3	3	3	3	3	3	3	3	2	2	1	3	3	2.33333	2.77778	3	2.6	2.8	1	2
211	上海亲清护理院	1	27	3	2	3	3	3	3	3	3	3	2	3	2	3	3	3	2	3	2	3	3	3	3	3	3	1	3	2.66667	2.66667	2.77778	2.66667	3	2.83333	2	2
193	上海亲清护理院	1	28	3	2	4	4	4	4	4	3	4	4	4	4	4	4	4	4	4	4	4	4	4	4	4	4	0	4	3.66667	4	3.88889	4	4	4	2	2
189	上海亲清护理院	1	30	7	2	4	4	4	4	4	1	3	2	3	2	3	3	3	3	3	3	3	4	4	3	3	2	0	4	2	2.66667	2.88889	3	3.2	3.1	3	3
294	上海亲清护理院	1	20	1	2	3	3	3	3	3	3	3	2	3	2	3	3	3	3	3	3	3	2	3	3	3	3	0	3	2.66667	2.66667	2.77778	3	2.8	2.9	1	1
57	上海瑞方护理院	1	23	1	2	3	3	3	3	3	3	3	3	2	2	2	3	3	3	3	3	3	3	2	3	3	2	0	3	3	2	2.66667	3	2.6	2.8	1	1
56	上海瑞方护理院	1	26	1	2	3	3	3	3	3	3	3	2	3	3	2	3	3	3	3	3	3	3	3	3	3	3	1	3	2.66667	2.66667	2.77778	3	3	3	2	1
53	上海瑞方护理院	1	27	1	2	3	3	3	3	3	2	2	2	3	3	2	3	2	2	3	3	2	3	3	3	3	3	0	3	2	2.66667	2.55556	2.5	3	2.75	2	1
58	上海瑞方护理院	1	24	1	2	3	3	3	3	3	3	3	3	2	2	2	3	3	2	3	2	3	4	4	4	4	4	0	3	3	2	2.66667	2.66667	4	3.33333	1	1
60	上海瑞方护理院	1	24	1	2	3	3	3	3	3	3	3	2	2	3	2	3	3	3	3	3	3	4	4	3	3	3	0	3	2.66667	2.33333	2.66667	3	3.4	3.2	1	1
422	上海瑞方护理院	1	24	1	2	3	2	3	3	3	3	2	2	3	3	3	3	3	3	3	3	2	3	3	3	3	3	1	2.8	2.33333	3	2.71111	2.83333	3	2.91667	1	1
324	上海瑞方护理院	1	29	1	2	2	2	3	3	3	3	3	2	3	3	3	3	3	3	3	3	3	3	3	3	3	3	0	2.6	2.66667	3	2.75556	3	3	3	2	1
171	上海瑞方护理院	1	29	1	2	4	3	3	4	4	3	3	4	3	4	4	3	3	2	3	3	3	3	4	4	3	3	0	3.6	3.33333	3.66667	3.53333	2.83333	3.4	3.11667	2	1
54	上海瑞方护理院	1	23	2	2	2	2	3	3	3	3	3	3	3	3	2	3	3	2	3	3	4	3	3	3	3	3	0	2.6	3	2.66667	2.75556	3	3	3	1	1
339	上海瑞方护理院	1	26	2.5	2	3	3	3	3	3	3	3	2	2	2	3	3	3	2	3	3	3	3	3	2	3	2	1	3	2.66667	2.33333	2.66667	2.83333	2.6	2.71667	2	#NULL!
349	上海瑞方护理院	1	26	3	2	3	3	3	3	3	4	3	2	3	2	3	3	3	2	3	3	3	3	3	2	3	4	0	3	3	2.66667	2.88889	2.83333	3	2.91667	2	2
338	上海瑞方护理院	1	26	3	2	2	2	3	2	3	3	3	3	3	2	3	3	3	3	3	3	3	3	3	3	3	3	0	2.4	3	2.66667	2.68889	3	3	3	2	2
59	上海瑞方护理院	1	27	3	2	3	3	4	3	3	2	2	3	2	2	2	2	3	3	3	2	3	3	3	3	4	4	1	3.2	2.33333	2	2.51111	2.66667	3.4	3.03333	2	2
307	上海瑞方护理院	1	31	4	2	3	3	3	3	3	3	2	2	3	2	3	3	2	3	3	3	4	3	3	4	3	4	1	3	2.33333	2.66667	2.66667	3	3.4	3.2	3	2
507	上海瑞江护理院	1	23	0.5	2	3	3	4	3	3	3	3	3	3	3	3	3	3	3	3	2	3	3	3	3	4	4	1	3.2	3	3	3.06667	2.83333	3.4	3.11667	1	1
522	上海瑞江护理院	1	25	0.6	2	4	4	4	4	4	3	2	2	3	3	4	3	3	2	3	3	4	4	3	3	4	3	0	4	2.33333	3.33333	3.22222	3	3.4	3.2	1	1
538	上海瑞江护理院	1	22	0.7	2	3	3	3	3	3	3	3	3	3	3	3	3	2	2	3	3	3	4	4	3	3	3	1	3	3	3	3	2.66667	3.4	3.03333	1	1
512	上海瑞江护理院	1	22	1	2	4	4	4	4	4	4	4	2	4	4	4	4	1	1	1	4	4	4	4	4	4	4	0	4	3.33333	4	3.77778	2.5	4	3.25	1	1
503	上海瑞江护理院	1	22	1	2	4	4	4	4	4	4	4	4	4	4	4	3	3	2	3	2	3	3	4	4	2	2	1	4	4	4	4	2.66667	3	2.83333	1	1
500	上海瑞江护理院	1	23	1	2	4	4	4	4	4	4	4	3	4	4	4	4	4	1	4	4	4	4	4	4	4	4	1	4	3.66667	4	3.88889	3.5	4	3.75	1	1
527	上海瑞江护理院	1	25	1	2	4	4	4	4	4	3	3	3	3	1	3	3	3	3	3	3	3	3	3	3	3	3	0	4	3	2.33333	3.11111	3	3	3	1	1
534	上海瑞江护理院	1	25	1	2	3	2	3	3	3	3	3	2	3	3	3	3	3	3	3	3	3	3	3	3	3	3	1	2.8	2.66667	3	2.82222	3	3	3	1	1
511	上海瑞江护理院	1	26	1	2	3	3	3	3	3	3	2	2	3	3	3	3	2	2	2	3	3	3	3	3	3	3	0	3	2.33333	3	2.77778	2.5	3	2.75	2	1
499	上海瑞江护理院	1	30	1	2	3	3	4	4	2	4	3	3	3	2	3	4	3	2	3	3	4	4	4	3	4	4	0	3.2	3.33333	2.66667	3.06667	3.16667	3.8	3.48333	3	1
519	上海瑞江护理院	1	31	1	2	3	3	3	3	3	3	3	2	2	3	3	3	3	2	3	3	3	3	3	3	3	3	1	3	2.66667	2.66667	2.77778	2.83333	3	2.91667	3	1
532	上海瑞江护理院	1	20	2	2	3	3	3	3	3	2	3	2	3	3	3	3	2	2	2	2	2	3	3	3	3	3	0	3	2.33333	3	2.77778	2.16667	3	2.58333	1	1
506	上海瑞江护理院	1	24	2	2	3	3	3	3	4	4	3	4	3	3	4	4	3	2	4	4	4	3	2	2	4	4	0	3.2	3.66667	3.33333	3.4	3.5	3	3.25	1	1
516	上海瑞江护理院	1	26	2	2	3	3	3	3	3	3	2	2	3	3	3	4	2	2	3	3	3	3	2	2	3	3	0	3	2.33333	3	2.77778	2.83333	2.6	2.71667	2	1
514	上海瑞江护理院	1	26	2	2	3	3	4	3	4	3	3	2	3	3	4	3	3	3	3	3	3	4	4	3	4	3	0	3.4	2.66667	3.33333	3.13333	3	3.6	3.3	2	1
531	上海瑞江护理院	1	27	2	2	3	3	3	3	3	1	2	2	2	2	2	2	4	2	3	3	4	3	3	3	3	2	1	3	1.66667	2	2.22222	3	2.8	2.9	2	1
504	上海瑞江护理院	2	27	2	2	3	3	4	3	3	2	3	3	3	3	3	3	3	2	3	3	3	3	3	3	3	3	1	3.2	2.66667	3	2.95556	2.83333	3	2.91667	2	1
515	上海瑞江护理院	1	31	2	2	3	3	4	3	3	3	3	2	3	3	3	3	2	2	2	3	2	3	3	3	3	3	1	3.2	2.66667	3	2.95556	2.33333	3	2.66667	3	1
509	上海瑞江护理院	1	35	2	2	3	3	3	3	3	3	3	3	3	3	3	3	3	3	3	2	3	3	3	3	3	3	0	3	3	3	3	2.83333	3	2.91667	4	1
401	上海瑞江护理院	1	28	3	2	3	2	4	3	3	3	3	2	3	2	3	4	3	4	3	3	4	4	4	4	4	4	1	3	2.66667	2.66667	2.77778	3.5	4	3.75	2	2
523	上海瑞江护理院	1	30	3	2	3	3	3	3	3	2	2	2	3	3	3	2	2	2	2	2	2	3	3	3	3	3	0	3	2	3	2.66667	2	3	2.5	3	2
524	上海瑞江护理院	1	31	3	2	3	3	3	3	3	3	3	3	3	3	3	3	2	2	3	3	2	3	3	3	3	3	0	3	3	3	3	2.5	3	2.75	3	2
502	上海瑞江护理院	1	32	3	2	3	3	3	3	3	3	3	3	2	2	3	3	2	2	2	2	3	3	3	3	3	3	0	3	3	2.33333	2.77778	2.33333	3	2.66667	3	2
505	上海瑞江护理院	1	26	4	2	3	3	3	3	3	3	3	3	3	3	3	3	3	3	3	3	3	4	3	3	3	4	0	3	3	3	3	3	3.4	3.2	2	2
510	上海瑞江护理院	1	28	4	2	3	2	3	3	3	3	2	2	2	2	3	3	3	3	3	3	4	4	4	2	3	2	0	2.8	2.33333	2.33333	2.48889	3.16667	3	3.08333	2	2
501	上海瑞江护理院	1	45	4	2	3	2	4	4	3	3	4	3	3	3	3	3	3	3	2	3	3	3	4	3	3	3	1	3.2	3.33333	3	3.17778	2.83333	3.2	3.01667	4	2
518	上海瑞江护理院	1	28	5	2	3	3	4	4	4	4	2	2	2	2	3	3	4	2	4	1	4	4	4	2	3	3	1	3.6	2.66667	2.33333	2.86667	3	3.2	3.1	2	3
520	上海瑞江护理院	1	64	5	2	3	3	3	3	3	2	3	3	3	3	3	2	3	3	3	3	3	3	3	3	3	3	0	3	2.66667	3	2.88889	2.83333	3	2.91667	4	3
535	上海瑞江护理院	1	54	13	2	3	4	3	3	3	2	2	2	3	3	3	2	2	3	3	3	3	4	4	4	4	3	1	3.2	2	3	2.73333	2.66667	3.8	3.23333	4	4
95	上海瑞通护理院	1	26	0.5	2	3	3	3	3	3	2	3	3	3	3	3	2	3	2	3	3	3	3	4	3	3	4	1	3	2.66667	3	2.88889	2.66667	3.4	3.03333	2	1
85	上海瑞通护理院	1	20	0.8	2	3	3	3	3	3	3	3	3	3	3	3	3	3	3	3	3	3	3	3	3	3	3	0	3	3	3	3	3	3	3	1	1
172	上海瑞通护理院	1	24	0.9	2	3	3	3	3	3	3	3	3	3	3	3	3	3	2	3	3	3	3	3	3	3	3	1	3	3	3	3	2.83333	3	2.91667	1	1
119	上海瑞通护理院	1	23	1	2	3	3	3	3	3	3	3	3	2	2	3	3	3	3	3	3	3	3	3	3	3	3	0	3	3	2.33333	2.77778	3	3	3	1	1
163	上海瑞通护理院	1	27	1	2	3	3	3	3	3	3	3	3	3	3	3	3	3	2	3	3	3	3	3	2	4	4	0	3	3	3	3	2.83333	3.2	3.01667	2	1
126	上海瑞通护理院	1	29	1	2	3	3	3	3	3	2	3	2	3	2	3	3	3	2	3	3	3	3	3	2	3	4	0	3	2.33333	2.66667	2.66667	2.83333	3	2.91667	2	1
99	上海瑞通护理院	1	30	1	2	3	3	3	3	3	2	3	3	3	2	3	2	2	3	2	2	3	3	3	2	3	2	0	3	2.66667	2.66667	2.77778	2.33333	2.6	2.46667	3	1
162	上海瑞通护理院	1	23	1.5	2	3	3	4	3	3	2	3	3	3	3	3	3	3	3	3	3	3	3	2	3	3	3	0	3.2	2.66667	3	2.95556	3	2.8	2.9	1	1
165	上海瑞通护理院	1	23	1.5	2	3	2	3	3	3	3	3	2	3	2	3	3	3	3	3	3	3	4	3	2	3	4	1	2.8	2.66667	2.66667	2.71111	3	3.2	3.1	1	1
84	上海瑞通护理院	1	27	2	2	4	4	4	3	4	4	4	2	4	2	4	4	4	3	3	4	4	4	4	4	4	4	0	3.8	3.33333	3.33333	3.48889	3.66667	4	3.83333	2	1
164	上海瑞通护理院	1	28	2	2	3	2	3	3	3	3	3	3	3	2	3	3	3	3	3	3	3	4	4	2	3	4	1	2.8	3	2.66667	2.82222	3	3.4	3.2	2	1
124	上海瑞通护理院	1	27	3	2	3	3	3	3	3	3	3	3	2	2	3	3	3	3	3	3	3	3	3	3	3	3	0	3	3	2.33333	2.77778	3	3	3	2	2
88	上海瑞通护理院	1	29	3	2	3	3	3	3	3	3	3	2	3	2	2	3	3	3	3	3	3	3	3	3	3	3	0	3	2.66667	2.33333	2.66667	3	3	3	2	2
167	上海瑞通护理院	1	29	3	2	3	3	3	3	3	2	2	2	3	3	3	2	3	3	3	3	3	3	3	3	3	3	1	3	2	3	2.66667	2.83333	3	2.91667	2	2
473	上海瑞通护理院	1	29	3.5	2	3	3	3	3	3	2	2	2	3	3	3	2	2	2	2	2	2	3	3	3	3	3	1	3	2	3	2.66667	2	3	2.5	2	2
152	上海瑞通护理院	1	25	4	2	4	4	4	4	4	3	4	4	4	4	4	4	4	1	3	3	4	4	4	4	4	3	0	4	3.66667	4	3.88889	3.16667	3.8	3.48333	1	2
456	上海瑞通护理院	1	25	4	2	4	4	4	4	4	1	2	2	2	2	4	3	3	1	3	3	4	4	4	3	4	4	1	4	1.66667	2.66667	2.77778	2.83333	3.8	3.31667	1	2
147	上海瑞通护理院	1	25	4	2	3	3	3	3	3	2	2	2	3	3	3	2	2	2	2	2	2	3	3	3	3	3	1	3	2	3	2.66667	2	3	2.5	1	2
96	上海瑞通护理院	1	26	4	2	3	3	3	3	3	2	3	2	2	3	3	2	3	2	3	3	3	3	4	4	3	4	0	3	2.33333	2.66667	2.66667	2.66667	3.6	3.13333	2	2
158	上海瑞通护理院	1	26	4	2	3	3	3	3	3	3	3	3	3	3	3	2	3	2	3	3	3	3	3	3	3	3	0	3	3	3	3	2.66667	3	2.83333	2	2
474	上海瑞通护理院	1	26	4	2	3	3	3	3	3	2	2	2	3	3	3	2	3	1	3	4	4	4	3	3	3	3	1	3	2	3	2.66667	2.83333	3.2	3.01667	2	2
125	上海瑞通护理院	1	27	4	2	3	3	3	3	3	3	3	2	3	3	3	3	3	2	3	2	2	3	3	3	3	3	0	3	2.66667	3	2.88889	2.5	3	2.75	2	2
82	上海瑞通护理院	1	28	4	2	4	4	4	4	4	4	4	2	4	4	4	4	3	2	3	4	3	3	4	4	4	2	1	4	3.33333	4	3.77778	3.16667	3.4	3.28333	2	2
89	上海瑞通护理院	1	28	4	2	3	3	3	3	3	3	3	3	3	2	3	3	3	3	3	3	4	3	3	3	3	3	1	3	3	2.66667	2.88889	3.16667	3	3.08333	2	2
101	上海瑞通护理院	1	28	4	2	3	3	3	3	3	3	3	3	3	3	3	2	2	3	2	3	3	3	3	2	3	3	1	3	3	3	3	2.5	2.8	2.65	2	2
161	上海瑞通护理院	1	30	4	2	3	3	3	3	3	3	3	3	2	2	3	3	3	3	3	3	3	3	3	3	3	3	0	3	3	2.33333	2.77778	3	3	3	3	2
86	上海瑞通护理院	1	26	5	2	3	3	3	3	3	2	2	2	3	3	3	2	2	2	2	2	2	3	3	3	3	3	0	3	2	3	2.66667	2	3	2.5	2	3
169	上海瑞通护理院	1	26	5	2	3	3	3	3	3	4	2	4	3	3	3	2	2	2	2	2	2	3	3	3	3	3	0	3	3.33333	3	3.11111	2	3	2.5	2	3
390	上海瑞通护理院	1	27	5	2	3	3	3	3	3	3	3	3	3	3	3	3	3	3	3	3	3	3	3	3	4	3	0	3	3	3	3	3	3.2	3.1	2	3
537	上海瑞通护理院	1	28	5	2	3	3	3	3	3	3	3	3	2	2	3	3	3	3	4	3	4	3	3	3	4	3	0	3	3	2.33333	2.77778	3.33333	3.2	3.26667	2	3
103	上海瑞通护理院	1	29	5	2	3	3	3	3	3	4	4	4	4	3	4	3	4	3	4	3	4	4	3	4	3	4	0	3	4	3.66667	3.55556	3.5	3.6	3.55	2	3
136	上海瑞通护理院	1	29	5	2	3	3	4	4	3	3	3	3	3	3	3	3	2	1	3	3	3	4	4	3	4	4	1	3.4	3	3	3.13333	2.5	3.8	3.15	2	3
145	上海瑞通护理院	1	32	5	2	4	4	4	4	4	1	3	3	3	3	3	3	3	3	4	3	4	4	4	3	4	4	1	4	2.33333	3	3.11111	3.33333	3.8	3.56667	3	3
102	上海瑞通护理院	1	37	5	2	2	2	3	4	3	2	2	2	3	3	3	2	2	2	2	2	2	3	3	2	3	3	1	2.8	2	3	2.6	2	2.8	2.4	4	3
94	上海瑞通护理院	1	49	5	2	4	4	4	4	4	4	4	4	4	4	4	4	4	2	4	3	4	3	3	3	3	3	1	4	4	4	4	3.5	3	3.25	4	3
144	上海瑞通护理院	1	60	5	2	3	3	3	3	3	3	2	2	3	2	3	3	3	3	3	2	2	4	4	3	4	4	1	3	2.33333	2.66667	2.66667	2.66667	3.8	3.23333	4	3
310	上海盛德护理院	1	23	1	2	3	3	3	3	3	3	3	3	3	3	3	2	2	3	3	2	3	3	3	3	3	2	1	3	3	3	3	2.5	2.8	2.65	1	1
267	上海盛德护理院	1	19	1	2	4	4	4	4	3	3	3	3	3	3	3	3	3	2	3	3	3	4	4	4	4	4	0	3.8	3	3	3.26667	2.83333	4	3.41667	1	1
265	上海盛德护理院	1	62	1	2	3	3	4	3	3	4	3	2	3	3	3	3	3	3	3	2	3	3	3	3	3	3	0	3.2	3	3	3.06667	2.83333	3	2.91667	4	1
270	上海盛德护理院	1	27	0.6	2	3	3	3	3	3	2	3	3	3	2	3	3	3	3	3	3	3	3	3	3	3	3	0	3	2.66667	2.66667	2.77778	3	3	3	2	1
589	上海盛德护理院	1	29	0.7	2	3	3	3	3	3	2	3	4	3	3	3	3	3	3	3	3	3	3	3	3	3	3	0	3	3	3	3	3	3	3	2	1
496	上海盛德护理院	1	18	1	2	3	3	3	3	3	3	2	2	3	3	3	3	3	3	3	3	3	3	3	2	3	3	0	3	2.33333	3	2.77778	3	2.8	2.9	1	1
261	上海盛德护理院	1	22	1	2	3	3	3	3	3	3	3	3	3	3	3	3	3	3	3	4	4	3	3	3	3	3	0	3	3	3	3	3.33333	3	3.16667	1	1
495	上海盛德护理院	1	25	1	2	3	3	4	4	4	3	4	4	4	4	4	4	4	1	3	4	3	3	3	3	3	3	1	3.6	3.66667	4	3.75556	3.16667	3	3.08333	1	1
254	上海盛德护理院	1	26	1	2	3	3	3	3	3	2	3	3	3	3	3	3	3	1	3	2	2	3	3	3	3	3	0	3	2.66667	3	2.88889	2.33333	3	2.66667	2	1
257	上海盛德护理院	1	26	1	2	3	3	3	3	3	2	3	2	3	3	3	3	3	2	3	2	2	3	3	3	3	3	0	3	2.33333	3	2.77778	2.5	3	2.75	2	1
282	上海盛德护理院	1	26	1	2	3	3	3	3	3	2	3	3	3	3	3	3	3	3	3	3	3	3	3	3	3	2	1	3	2.66667	3	2.88889	3	2.8	2.9	2	1
312	上海盛德护理院	1	28	1	2	3	3	3	4	3	3	2	2	3	3	3	3	3	3	3	3	3	3	4	3	4	3	0	3.2	2.33333	3	2.84444	3	3.4	3.2	2	1
491	上海盛德护理院	1	57	1.5	2	3	3	4	4	3	4	3	4	4	3	4	3	3	2	3	3	3	4	4	3	3	3	0	3.4	3.66667	3.66667	3.57778	2.83333	3.4	3.11667	4	1
255	上海盛德护理院	1	24	2	2	3	3	4	3	3	3	3	2	3	3	3	3	2	3	2	3	3	3	3	3	3	2	0	3.2	2.66667	3	2.95556	2.66667	2.8	2.73333	1	1
260	上海盛德护理院	1	24	2	2	3	3	4	3	3	3	3	4	2	2	3	4	3	2	3	3	4	3	4	3	3	3	0	3.2	3.33333	2.33333	2.95556	3.16667	3.2	3.18333	1	1
263	上海盛德护理院	1	25	2	2	3	4	4	3	4	3	3	3	3	2	3	3	3	4	4	4	4	2	4	3	3	3	0	3.6	3	2.66667	3.08889	3.66667	3	3.33333	1	1
303	上海盛德护理院	1	25	2	2	3	3	3	3	3	3	3	3	3	3	3	3	3	3	3	3	3	3	3	3	3	3	1	3	3	3	3	3	3	3	1	1
498	上海盛德护理院	1	26	2	2	4	3	4	4	3	4	3	4	3	3	3	3	4	3	3	3	3	3	4	4	3	4	1	3.6	3.66667	3	3.42222	3.16667	3.6	3.38333	2	1
277	上海盛德护理院	1	28	2	2	3	3	3	3	3	3	3	2	3	3	3	3	3	2	3	3	3	3	3	2	3	2	0	3	2.66667	3	2.88889	2.83333	2.6	2.71667	2	1
309	上海盛德护理院	1	28	2	2	3	3	3	3	3	2	3	3	3	3	3	2	3	2	3	3	3	3	3	3	3	3	0	3	2.66667	3	2.88889	2.66667	3	2.83333	2	1
533	上海盛德护理院	1	33	2	2	3	3	3	3	3	3	3	3	3	2	3	3	3	3	3	2	3	3	3	3	3	3	0	3	3	2.66667	2.88889	2.83333	3	2.91667	3	1
308	上海盛德护理院	1	57	2	2	3	3	3	4	3	4	4	3	4	3	4	4	4	3	4	4	4	4	4	4	4	4	1	3.2	3.66667	3.66667	3.51111	3.83333	4	3.91667	4	1
274	上海盛德护理院	1	27	2.5	2	4	4	4	4	4	4	3	3	3	3	4	4	4	3	3	3	4	4	4	4	4	4	0	4	3.33333	3.33333	3.55556	3.5	4	3.75	2	#NULL!
286	上海盛德护理院	1	27	3	2	4	4	4	4	4	4	4	4	4	3	4	3	4	3	4	4	4	4	4	3	1	1	0	4	4	3.66667	3.88889	3.66667	2.6	3.13333	2	2
513	上海盛德护理院	1	27	3	2	3	3	3	3	3	3	3	3	3	2	3	3	3	3	3	3	3	2	3	2	2	2	0	3	3	2.66667	2.88889	3	2.2	2.6	2	2
262	上海盛德护理院	1	29	3	2	4	4	4	4	4	3	2	3	3	3	3	3	3	3	3	3	3	3	3	3	3	2	0	4	2.66667	3	3.22222	3	2.8	2.9	2	2
264	上海盛德护理院	1	30	3	2	3	3	3	3	3	3	2	2	3	2	3	3	3	3	3	3	3	3	3	3	3	3	1	3	2.33333	2.66667	2.66667	3	3	3	3	2
268	上海盛德护理院	1	38	3	2	3	3	2	2	3	2	2	2	3	3	3	2	2	2	3	2	3	3	3	3	3	3	0	2.6	2	3	2.53333	2.33333	3	2.66667	4	2
281	上海盛德护理院	1	24	4	2	3	3	3	3	3	2	2	2	3	2	3	2	2	2	2	2	2	3	3	3	3	3	0	3	2	2.66667	2.55556	2	3	2.5	1	2
271	上海盛德护理院	1	25	4	2	3	3	3	3	3	4	4	4	3	2	3	3	3	1	4	3	3	3	3	4	3	3	0	3	4	2.66667	3.22222	2.83333	3.2	3.01667	1	2
315	上海盛德护理院	1	26	4	2	4	4	4	4	4	3	3	3	3	3	3	3	3	2	3	3	3	3	3	3	4	3	0	4	3	3	3.33333	2.83333	3.2	3.01667	2	2
293	上海盛德护理院	1	28	4	2	4	4	4	4	4	4	4	4	4	4	4	4	4	3	3	4	4	4	4	4	4	4	0	4	4	4	4	3.66667	4	3.83333	2	2
288	上海盛德护理院	1	26	5	2	3	3	3	3	3	3	3	3	3	3	3	3	3	2	3	3	3	3	3	3	3	3	0	3	3	3	3	2.83333	3	2.91667	2	3
299	上海盛德护理院	1	26	5	2	4	4	4	4	4	4	4	4	4	4	4	4	2	1	3	3	4	4	4	4	4	3	1	4	4	4	4	2.83333	3.8	3.31667	2	3
493	上海盛德护理院	1	40	5	2	2	2	3	3	3	4	4	4	3	3	3	4	4	2	4	4	4	3	3	3	3	3	0	2.6	4	3	3.2	3.66667	3	3.33333	4	3
492	上海盛德护理院	1	45	5	2	3	3	3	2	3	2	2	2	3	2	2	2	3	2	3	2	3	3	3	3	3	3	0	2.8	2	2.33333	2.37778	2.5	3	2.75	4	3
278	上海盛德护理院	1	57	5	2	4	3	3	4	3	3	3	3	3	2	3	3	3	2	3	2	3	4	4	3	3	3	0	3.4	3	2.66667	3.02222	2.66667	3.4	3.03333	4	3
36	上海同心护理院	1	26	0.5	2	3	3	3	3	3	3	3	3	2	2	3	3	3	3	3	2	4	3	3	3	2	3	0	3	3	2.33333	2.77778	3	2.8	2.9	2	1
18	上海同心护理院	1	23	1	2	1	1	4	1	2	2	3	4	2	1	3	2	1	4	3	2	4	4	4	4	4	4	1	1.8	3	2	2.26667	2.66667	4	3.33333	1	1
23	上海同心护理院	1	28	1	2	3	3	3	3	3	3	3	3	2	2	3	3	3	3	2	3	3	3	3	3	3	2	0	3	3	2.33333	2.77778	2.83333	2.8	2.81667	2	1
12	上海同心护理院	1	35	1	2	3	3	3	3	3	3	3	4	2	1	3	3	3	2	3	3	3	3	3	2	3	2	0	3	3.33333	2	2.77778	2.83333	2.6	2.71667	4	1
208	上海同心护理院	1	24	1.5	2	3	3	3	3	3	3	3	3	3	3	3	3	3	2	3	3	3	3	3	3	3	3	1	3	3	3	3	2.83333	3	2.91667	1	1
587	上海同心护理院	1	38	2	2	4	3	4	4	3	4	4	4	3	3	3	4	4	3	4	4	4	3	3	3	3	2	1	3.6	4	3	3.53333	3.83333	2.8	3.31667	4	1
6	上海同心护理院	1	24	3	2	3	2	3	3	3	3	3	3	2	2	3	3	2	3	3	2	2	3	4	3	3	2	1	2.8	3	2.33333	2.71111	2.5	3	2.75	1	2
11	上海同心护理院	1	24	4	2	3	3	3	3	3	3	3	3	2	2	3	3	3	2	2	2	2	3	3	3	3	3	0	3	3	2.33333	2.77778	2.33333	3	2.66667	1	2
14	上海同心护理院	1	24	4	2	4	4	4	4	4	3	3	3	2	2	3	4	4	3	4	4	4	4	3	3	3	4	0	4	3	2.33333	3.11111	3.83333	3.4	3.61667	1	2
10	上海同心护理院	1	25	4	2	3	3	3	3	3	3	3	3	2	2	3	3	3	2	3	3	3	3	3	2	3	2	1	3	3	2.33333	2.77778	2.83333	2.6	2.71667	1	2
9	上海同心护理院	1	26	4	2	3	3	3	3	3	3	3	3	2	2	3	3	3	3	3	3	3	3	3	3	3	2	0	3	3	2.33333	2.77778	3	2.8	2.9	2	2
13	上海同心护理院	1	26	4	2	3	3	3	3	3	3	3	3	2	2	3	3	3	2	3	2	3	3	3	3	3	3	0	3	3	2.33333	2.77778	2.66667	3	2.83333	2	2
5	上海同心护理院	1	45	4	2	4	3	4	4	4	2	3	3	2	2	3	4	3	3	3	3	3	3	2	3	4	3	0	3.8	2.66667	2.33333	2.93333	3.16667	3	3.08333	4	2
490	上海同心护理院	1	28	5	2	4	4	4	4	4	3	3	4	3	3	4	3	4	4	4	3	4	3	4	3	4	4	1	4	3.33333	3.33333	3.55556	3.66667	3.6	3.63333	2	3
15	上海同心护理院	1	29	5.5	2	3	3	3	3	3	3	3	3	2	2	3	3	3	2	3	3	4	3	3	3	3	3	1	3	3	2.33333	2.77778	3	3	3	2	3
7	上海同心护理院	1	35	7	2	3	3	3	3	3	2	3	3	2	2	3	3	3	3	3	2	3	2	2	2	3	3	0	3	2.66667	2.33333	2.66667	2.83333	2.4	2.61667	4	3
8	上海同学护理院	1	26	2	2	3	3	3	3	3	3	3	4	2	1	3	3	3	2	3	3	3	3	3	3	3	3	0	3	3.33333	2	2.77778	2.83333	3	2.91667	2	1
580	上海文杰护理院	1	25	1	2	4	3	4	4	4	4	4	4	4	4	4	4	4	4	4	4	4	4	4	3	4	3	0	3.8	4	4	3.93333	4	3.6	3.8	1	1
553	上海文杰护理院	1	22	0.6	2	3	3	4	3	3	4	3	2	2	2	2	4	3	3	4	3	4	4	4	3	4	4	0	3.2	3	2	2.73333	3.5	3.8	3.65	1	1
572	上海文杰护理院	1	23	1	2	3	3	3	3	3	3	3	3	3	3	3	3	3	2	3	3	3	3	3	3	3	3	0	3	3	3	3	2.83333	3	2.91667	1	1
577	上海文杰护理院	1	24	1	2	3	3	3	3	3	3	3	3	3	3	3	3	3	3	3	3	3	3	3	3	3	3	1	3	3	3	3	3	3	3	1	1
556	上海文杰护理院	1	25	1	2	3	3	3	3	3	2	2	2	3	3	3	2	2	2	2	2	2	3	3	3	3	3	1	3	2	3	2.66667	2	3	2.5	1	1
581	上海文杰护理院	1	26	1	2	3	3	3	3	3	4	4	4	3	3	3	4	3	2	4	3	4	3	3	3	2	3	0	3	4	3	3.33333	3.33333	2.8	3.06667	2	1
545	上海文杰护理院	1	26	1	2	3	3	3	3	3	3	3	3	3	3	3	3	3	3	3	3	3	3	3	3	3	3	1	3	3	3	3	3	3	3	2	1
568	上海文杰护理院	1	27	1	2	3	3	3	3	3	3	3	3	2	2	3	3	3	3	3	3	3	3	3	2	3	3	1	3	3	2.33333	2.77778	3	2.8	2.9	2	1
578	上海文杰护理院	1	29	1	2	4	4	4	4	4	4	3	3	4	4	3	3	3	3	3	3	3	3	3	2	3	3	0	4	3.33333	3.66667	3.66667	3	2.8	2.9	2	1
565	上海文杰护理院	1	30	1	2	3	3	3	3	3	3	3	3	3	3	3	3	3	3	3	3	3	3	3	3	2	2	1	3	3	3	3	3	2.6	2.8	3	1
549	上海文杰护理院	1	22	2	2	3	3	3	2	2	2	2	3	3	3	3	2	2	2	2	3	3	3	3	3	3	3	0	2.6	2.33333	3	2.64444	2.33333	3	2.66667	1	1
551	上海文杰护理院	1	24	2	2	3	3	3	3	3	2	2	3	2	3	3	3	3	2	3	3	3	3	3	3	3	3	1	3	2.33333	2.66667	2.66667	2.83333	3	2.91667	1	1
548	上海文杰护理院	1	24	2	2	3	3	4	4	3	3	3	3	3	3	3	3	3	2	3	3	3	3	3	3	3	3	1	3.4	3	3	3.13333	2.83333	3	2.91667	1	1
575	上海文杰护理院	1	24	2	2	4	3	3	3	3	3	3	3	3	3	3	3	3	2	3	3	3	3	3	3	3	3	1	3.2	3	3	3.06667	2.83333	3	2.91667	1	1
547	上海文杰护理院	1	25	2	2	4	4	4	4	4	3	3	3	4	4	4	3	3	3	3	3	3	3	3	3	3	3	1	4	3	4	3.66667	3	3	3	1	1
586	上海文杰护理院	1	25	2	2	3	3	3	3	3	3	3	3	3	3	3	3	3	2	3	3	3	3	3	3	3	2	1	3	3	3	3	2.83333	2.8	2.81667	1	1
576	上海文杰护理院	1	30	2	2	3	3	3	3	3	3	3	3	2	2	3	3	3	3	3	3	3	3	3	3	3	3	1	3	3	2.33333	2.77778	3	3	3	3	1
573	上海文杰护理院	1	23	3	2	3	3	3	3	3	3	4	4	3	3	3	3	3	3	3	3	3	3	3	3	3	3	0	3	3.66667	3	3.22222	3	3	3	1	2
554	上海文杰护理院	1	23	3	2	3	3	3	3	3	2	2	2	3	3	3	3	3	3	3	3	3	3	3	3	3	3	1	3	2	3	2.66667	3	3	3	1	2
564	上海文杰护理院	1	25	3	2	3	3	3	3	3	4	4	4	3	3	4	4	3	3	4	4	4	3	3	3	3	2	0	3	4	3.33333	3.44444	3.66667	2.8	3.23333	1	2
574	上海文杰护理院	1	25	3	2	3	3	3	3	3	3	3	3	2	2	3	3	3	3	3	3	3	3	3	3	3	3	1	3	3	2.33333	2.77778	3	3	3	1	2
562	上海文杰护理院	1	25	3	2	3	2	2	2	3	2	2	2	3	3	3	2	2	2	2	2	3	3	3	3	3	3	1	2.4	2	3	2.46667	2.16667	3	2.58333	1	2
561	上海文杰护理院	1	25	3	2	4	3	4	3	3	3	2	4	3	4	4	2	3	3	3	3	3	4	4	4	4	4	1	3.4	3	3.66667	3.35556	2.83333	4	3.41667	1	2
544	上海文杰护理院	1	26	3	2	3	3	4	4	3	2	2	2	3	3	3	2	2	2	3	3	3	4	4	3	4	3	0	3.4	2	3	2.8	2.5	3.6	3.05	2	2
566	上海文杰护理院	1	26	3	2	3	3	3	3	3	3	3	3	2	2	3	3	3	3	3	3	3	3	3	3	3	3	1	3	3	2.33333	2.77778	3	3	3	2	2
570	上海文杰护理院	1	27	3	2	3	3	3	3	3	3	3	3	3	3	3	3	3	2	3	2	3	3	3	3	3	3	0	3	3	3	3	2.66667	3	2.83333	2	2
579	上海文杰护理院	1	25	4	2	3	3	3	3	3	3	3	3	3	3	3	3	3	2	3	4	4	3	3	3	4	2	0	3	3	3	3	3.16667	3	3.08333	1	2
583	上海文杰护理院	1	26	4	2	4	4	4	4	4	4	4	4	4	4	4	4	4	1	4	4	4	4	4	4	4	4	0	4	4	4	4	3.5	4	3.75	2	2
546	上海文杰护理院	1	26	4	2	4	3	4	3	4	3	3	3	4	3	3	3	3	2	3	3	3	4	4	3	3	3	1	3.6	3	3.33333	3.31111	2.83333	3.4	3.11667	2	2
558	上海文杰护理院	1	26	4.5	2	3	3	3	2	3	3	3	3	3	3	3	3	4	1	3	2	3	4	3	3	3	3	1	2.8	3	3	2.93333	2.66667	3.2	2.93333	2	#NULL!
552	上海文杰护理院	1	24	5	2	4	4	4	3	4	3	4	4	3	3	3	4	4	2	4	4	3	4	4	3	3	4	1	3.8	3.66667	3	3.48889	3.5	3.6	3.55	1	3
560	上海文杰护理院	1	28	5	2	3	3	3	3	3	2	2	2	2	1	3	2	2	2	2	2	3	3	3	2	3	2	1	3	2	2	2.33333	2.16667	2.6	2.38333	2	3
555	上海文杰护理院	1	27	6	2	3	3	3	2	3	3	3	3	3	3	3	2	3	2	3	2	3	4	4	4	3	3	0	2.8	3	3	2.93333	2.5	3.6	3.05	2	3
543	上海文杰护理院	1	30	6	2	3	3	3	3	3	3	3	3	3	3	3	3	3	2	3	3	3	3	3	3	3	2	1	3	3	3	3	2.83333	2.8	2.81667	3	3
585	上海文杰护理院	1	32	6	2	4	4	4	4	4	3	3	3	4	4	4	3	3	3	3	3	4	4	4	3	4	4	0	4	3	4	3.66667	3.16667	3.8	3.48333	3	3
569	上海文杰护理院	1	60	6	2	2	2	4	3	3	3	3	3	3	3	3	3	3	3	3	3	3	4	4	2	3	3	0	2.8	3	3	2.93333	3	3.2	3.1	4	3
584	上海文杰护理院	1	29	6.5	2	3	2	3	2	3	3	3	4	1	2	4	3	3	2	3	1	4	4	4	2	2	3	1	2.6	3.33333	2.33333	2.75556	2.66667	3	2.83333	2	3
559	上海文杰护理院	1	38	7	2	2	3	2	3	3	3	3	3	2	2	2	2	3	3	3	2	3	3	3	3	3	3	0	2.6	3	2	2.53333	2.66667	3	2.83333	4	3
528	上海馨岚老年护理院	1	24	1	2	4	4	4	4	4	4	3	3	4	2	3	3	4	2	4	4	4	3	3	3	3	3	0	4	3.33333	3	3.44444	3.5	3	3.25	1	1
529	上海馨岚老年护理院	1	26	3	2	4	4	4	4	4	4	3	3	4	2	3	3	4	2	4	4	4	3	3	3	3	3	0	4	3.33333	3	3.44444	3.5	3	3.25	2	2
17	上海泽顾护理院	1	24	1	2	3	3	3	3	3	3	3	3	2	2	3	3	2	2	3	3	3	4	3	3	3	3	0	3	3	2.33333	2.77778	2.66667	3.2	2.93333	1	1
142	上海泽顾护理院	1	24	2	2	3	2	3	3	3	3	3	3	3	3	3	3	3	2	3	3	3	3	3	3	3	3	0	2.8	3	3	2.93333	2.83333	3	2.91667	1	1
47	上海泽顾护理院	1	24	2	2	3	3	3	3	3	3	3	3	3	3	3	3	2	3	3	3	3	3	3	3	3	3	0	3	3	3	3	2.83333	3	2.91667	1	1
40	上海泽顾护理院	1	24	2	2	4	4	4	4	4	2	3	3	3	3	3	3	3	3	3	3	3	4	4	4	4	4	1	4	2.66667	3	3.22222	3	4	3.5	1	1
43	上海泽顾护理院	1	23	3	2	4	4	4	4	4	1	1	1	4	4	4	1	1	1	1	1	1	4	4	4	4	4	1	4	1	4	3	1	4	2.5	1	2
39	上海泽顾护理院	1	40	3	2	4	4	4	4	4	4	4	4	4	3	4	4	3	3	3	3	3	3	3	3	4	3	1	4	4	3.66667	3.88889	3.16667	3.2	3.18333	4	2
16	上海泽顾护理院	1	30	5	2	3	3	3	2	3	3	4	3	2	2	3	3	3	3	3	3	3	4	4	3	4	3	0	2.8	3.33333	2.33333	2.82222	3	3.6	3.3	3	3
38	上海泽顾护理院	1	28	8	2	4	3	4	3	4	3	3	4	2	1	3	4	3	3	3	3	3	4	4	3	4	4	0	3.6	3.33333	2	2.97778	3.16667	3.8	3.48333	2	3
617	上海中原护理院	1	30	1	1	3	2	3	3	3	3	2	3	3	2	3	3	3	3	3	3	3	3	3	2	3	2	1	2.8	2.66667	2.66667	2.71111	3	2.6	2.8	3	1
606	上海中原护理院	1	28	3	1	3	3	3	3	3	2	1	2	3	2	3	4	1	2	3	3	1	3	4	3	3	3	1	3	1.66667	2.66667	2.44444	2.33333	3.2	2.76667	2	2
599	上海中原护理院	1	26	6	1	3	3	3	3	3	3	3	3	3	3	3	3	3	3	3	3	3	3	3	3	3	2	0	3	3	3	3	3	2.8	2.9	2	3
600	上海中原护理院	1	28	7.5	1	3	3	3	3	3	3	3	3	2	2	2	3	3	3	3	3	3	3	3	3	3	2	0	3	3	2	2.66667	3	2.8	2.9	2	3
613	上海中原护理院	1	29	8	1	2	2	3	3	3	3	2	3	2	2	3	3	2	3	2	2	3	3	3	2	3	3	0	2.6	2.66667	2.33333	2.53333	2.5	2.8	2.65	2	3
597	上海中原护理院	1	29	8	1	3	3	3	3	3	3	3	3	3	2	3	3	3	3	3	3	3	4	4	4	4	4	1	3	3	2.66667	2.88889	3	4	3.5	2	3
602	上海中原护理院	1	30	8	1	3	3	3	3	3	4	4	3	3	3	3	4	3	2	3	3	3	4	3	3	3	3	0	3	3.66667	3	3.22222	3	3.2	3.1	3	3
605	上海中原护理院	1	31	9	1	3	3	3	3	3	3	3	2	2	2	3	2	3	2	2	3	3	3	3	3	3	3	0	3	2.66667	2.33333	2.66667	2.5	3	2.75	3	4
598	上海中原护理院	1	40	10	1	3	3	3	3	3	3	3	3	3	3	3	3	2	2	2	2	3	3	3	3	3	3	1	3	3	3	3	2.33333	3	2.66667	4	4
635	上海中原护理院	1	47	10	1	3	3	3	3	3	3	3	3	3	3	3	3	3	3	3	3	3	4	4	3	3	3	1	3	3	3	3	3	3.4	3.2	4	4
612	上海中原护理院	1	37	11	1	3	3	3	3	3	3	3	3	3	3	3	3	3	3	3	3	3	3	3	3	3	3	0	3	3	3	3	3	3	3	4	4
604	上海中原护理院	1	31	12	1	2	3	3	4	4	4	3	3	3	3	4	3	3	3	3	3	3	4	4	3	4	3	1	3.2	3.33333	3.33333	3.28889	3	3.6	3.3	3	4
603	上海中原护理院	1	35	14	1	3	3	3	3	3	3	2	2	3	3	3	2	3	3	3	3	3	3	3	3	3	2	0	3	2.33333	3	2.77778	2.83333	2.8	2.81667	4	4
601	上海中原护理院	1	42	18	1	3	3	4	4	3	3	3	3	2	2	3	4	3	3	4	4	4	4	4	2	4	2	1	3.4	3	2.33333	2.91111	3.66667	3.2	3.43333	4	4
609	上海中原护理院	1	43	19	1	3	3	3	3	3	3	3	3	3	3	3	3	3	2	3	3	3	3	3	3	3	3	0	3	3	3	3	2.83333	3	2.91667	4	4
608	上海中原护理院	1	50	19	1	3	3	3	3	3	3	3	3	3	3	3	3	3	3	3	2	2	3	3	3	3	2	0	3	3	3	3	2.66667	2.8	2.73333	4	4
611	上海中原护理院	1	50	20	1	3	3	3	3	3	2	3	3	2	2	3	3	3	2	3	3	3	3	3	3	3	3	0	3	2.66667	2.33333	2.66667	2.83333	3	2.91667	4	4
610	上海中原护理院	1	55	20	1	3	3	3	3	3	3	3	3	2	2	3	3	3	3	3	3	3	3	3	3	3	3	1	3	3	2.33333	2.77778	3	3	3	4	4
626	上海中院护理院	1	28	3	1	3	3	3	3	3	3	3	3	3	3	3	3	3	2	3	3	4	3	4	3	3	4	0	3	3	3	3	3	3.4	3.2	2	2
615	上海中院护理院	1	29	8	1	3	3	3	3	3	2	2	2	3	3	3	2	2	2	2	2	2	3	3	3	3	3	0	3	2	3	2.66667	2	3	2.5	2	3
37	文锦护理院	1	32	9	2	3	3	3	3	3	2	2	3	2	2	3	2	2	2	2	2	2	3	3	3	3	3	1	3	2.33333	2.33333	2.55556	2	3	2.5	3	4
